# Supplementary material for: Two new species of Liljeborgia Spence Bate, 1863 (Crustacea, Amphipoda, Liljeborgiidae) from the Clarion-Clipperton Zone, Pacific Ocean
Source: Zookeys. 2026 Mar 24;1274:79–102. doi: 10.3897/zookeys.1274.140236 (PMC13040244; doi:10.3897/zookeys.1274.140236)
Supplement: XML Treatment for Liljeborgia (Lilljeborgiella) scylla [file zookeys.1274.140236-treatment1.xml]

<!DOCTYPE tp:taxon-treatment
  PUBLIC "-//TaxonX//DTD Taxonomic Treatment Publishing DTD v0 20100105//EN" "tax-treatment-NSO.dtd">
<tp:taxon-treatment xmlns:tp="http://www.plazi.org/taxpub"><tp:treatment-meta><kwd-group><label>Taxon classification</label><kwd>
                <named-content content-type="kingdom">Animalia</named-content>
              </kwd><kwd>
                <named-content content-type="order">Amphipoda</named-content>
              </kwd><kwd>
                <named-content content-type="family">Liljeborgiidae</named-content>
              </kwd></kwd-group><mixed-citation publication-type="journal"><person-group><name><surname>Timm</surname><given-names>Roxana</given-names></name><name><surname>Stewart</surname><given-names>Eva C. D.</given-names></name><name><surname>Lörz</surname><given-names>Anne-Nina</given-names></name><name><surname>Horton</surname><given-names>Tammy</given-names></name></person-group><article-title>Two new species of <italic><tp:taxon-name><tp:taxon-name-part taxon-name-part-type="genus" reg="Liljeborgia">Liljeborgia</tp:taxon-name-part></tp:taxon-name></italic> Spence Bate, 1863 (<tp:taxon-name><tp:taxon-name-part taxon-name-part-type="subphylum" reg="Crustacea">Crustacea</tp:taxon-name-part></tp:taxon-name>, <tp:taxon-name><tp:taxon-name-part taxon-name-part-type="order" reg="Amphipoda">Amphipoda</tp:taxon-name-part></tp:taxon-name>, <tp:taxon-name><tp:taxon-name-part taxon-name-part-type="family" reg="Liljeborgiidae">Liljeborgiidae</tp:taxon-name-part></tp:taxon-name>) from the Clarion-Clipperton Zone, Pacific Ocean</article-title><source>Zookeys</source><day>24</day><month>03</month><year>2026</year><volume>1274</volume><fpage>79</fpage><lpage>102</lpage><pub-id pub-id-type="doi">10.3897/zookeys.1274.140236</pub-id></mixed-citation></tp:treatment-meta><tp:nomenclature><tp:taxon-name><object-id xmlns:xlink="http://www.w3.org/1999/xlink" content-type="arpha" xlink:type="simple">6541E37B-EE6C-58B1-ABA2-D88ACB9CAAA7</object-id>
                    		<tp:taxon-name-part taxon-name-part-type="genus" reg="Liljeborgia">Liljeborgia</tp:taxon-name-part> (<tp:taxon-name-part taxon-name-part-type="subgenus" reg="Lilljeborgiella">Lilljeborgiella</tp:taxon-name-part>) <tp:taxon-name-part taxon-name-part-type="species" reg="scylla">scylla</tp:taxon-name-part>
                    	
                    		<object-id xmlns:xlink="http://www.w3.org/1999/xlink" content-type="zoobank" xlink:type="simple">https://zoobank.org/0D591FA7-A19C-41B0-BB26-533D896C50C1</object-id>
                    	</tp:taxon-name><tp:taxon-status xmlns:xlink="http://www.w3.org/1999/xlink" xlink:type="simple">sp. nov.</tp:taxon-status><xref ref-type="fig" rid="F1">Figs 1</xref><xref ref-type="fig" rid="F2">, 2</xref><xref ref-type="fig" rid="F3">, 3</xref><xref ref-type="fig" rid="F4">, 4</xref><xref ref-type="fig" rid="F5">, 5</xref><xref ref-type="fig" rid="F6">, 6</xref></tp:nomenclature><tp:treatment-sec sec-type="Type material"><title>Type material.</title><p><bold><italic>Holotype</italic></bold>: Pacific • Immature male, 7 mm, carcass and two slides; Clarion-Clipperton Zone; <named-content xmlns:xlink="http://www.w3.org/1999/xlink" content-type="dwc:verbatimCoordinates" xlink:type="simple">12.045°N, 117.424°W</named-content>, depth 4223 m; 01/03/2015; OMS contract area, “RV Thompson”, Cruise ABYSSLINE-2, Station AB2-EB-06; epibenthic sledge; <abbrev xmlns:xlink="http://www.w3.org/1999/xlink" content-type="institution" xlink:title="Senckenberg Museum (Frankfurt, Germany)" xlink:type="simple">SMF</abbrev> 62821; <abbrev xmlns:xlink="http://www.w3.org/1999/xlink" xlink:title="cytochrome oxidase subunit I" xlink:type="simple">COI</abbrev> (<ext-link xmlns:xlink="http://www.w3.org/1999/xlink" xlink:href="PQ734561" ext-link-type="gen" xlink:type="simple">PQ734561</ext-link>).</p></tp:treatment-sec><tp:treatment-sec sec-type="Type locality"><title>Type locality.</title><p>Abyssal Pacific Ocean, Clarion-Clipperton Zone, <named-content xmlns:xlink="http://www.w3.org/1999/xlink" content-type="dwc:verbatimCoordinates" xlink:type="simple">12.045°N, 117.424°W</named-content>, depth 4223 m.</p></tp:treatment-sec><tp:treatment-sec sec-type="Diagnosis"><title>Diagnosis.</title><p>Maxilliped palp article one with dorsal distal setae, article three anterior margin with setae in groups or pairs. Palmar margin of gnathopod 2 of young males with prominent notch followed by triangular protrusion. Pereopods 3 and 4 propodus posterior border with long setae. Pereopods 5–7 bases very narrow, lacking crenulations on the posterior margin. Pleosomites 2 and 3 posterodorsal area produced into a tooth; epimera 1–3 rounded posterodistally. Uropod 1 peduncle dorsomedial margin with several spines. Telson shallowly cleft, 30%, inter-teeth spine probably barely reaching tip of medial tooth. Eyes absent.</p></tp:treatment-sec><tp:treatment-sec sec-type="Description"><title>Description.</title><p>Based on holotype immature male, 7 mm, <abbrev xmlns:xlink="http://www.w3.org/1999/xlink" content-type="institution" xlink:title="Senckenberg Museum (Frankfurt, Germany)" xlink:type="simple">SMF</abbrev> 62821.</p><p><bold><italic>Head</italic></bold> (Figs <xref ref-type="fig" rid="F1">1</xref>, <xref ref-type="fig" rid="F2">2</xref>, <xref ref-type="fig" rid="F3">3</xref>): <bold><italic>Rostrum</italic></bold> small, reaching 25% of article 1 of peduncle of <abbrev xmlns:xlink="http://www.w3.org/1999/xlink" xlink:title="antenna 1" xlink:type="simple">A1</abbrev>. <bold><italic>Eyes</italic></bold> absent, colourless in alcohol. <bold><italic>Antenna 1</italic></bold> primary flagellum with 25 articles, with aesthetascs; accessory flagellum with 11 articles. <bold><italic>Antenna 2</italic></bold> article four of peduncle with setae and with dorsomedial and ventrolateral spines; article five with dorsomedial setae; flagellum with 13 articles. <bold><italic>Lower lip</italic></bold> covered in fine setules. <bold><italic>Upper lip</italic></bold> rounded, not setose.</p><fig id="F1" position="float" orientation="portrait"><object-id xmlns:xlink="http://www.w3.org/1999/xlink" content-type="doi" xlink:type="simple">10.3897/zookeys.1274.140236.figure1</object-id><object-id xmlns:xlink="http://www.w3.org/1999/xlink" content-type="arpha" xlink:type="simple">E2BB9748-2BF8-5241-9084-F6629D555879</object-id><label>Figure 1.</label><caption><p>Habitus of <italic><tp:taxon-name><tp:taxon-name-part taxon-name-part-type="genus" reg="Liljeborgia">Liljeborgia</tp:taxon-name-part> <tp:taxon-name-part taxon-name-part-type="species" reg="scylla">scylla</tp:taxon-name-part></tp:taxon-name></italic> sp. nov. <bold>A</bold> light microscopy image of holotype <abbrev xmlns:xlink="http://www.w3.org/1999/xlink" content-type="institution" xlink:title="Senckenberg Museum (Frankfurt, Germany)" xlink:type="simple">SMF</abbrev> 62821, <bold>B</bold> maximum intensity projection of <abbrev xmlns:xlink="http://www.w3.org/1999/xlink" xlink:title="confocal laser scanning microscope" xlink:type="simple">CLSM</abbrev> image stacks of holotype <abbrev xmlns:xlink="http://www.w3.org/1999/xlink" content-type="institution" xlink:title="Senckenberg Museum (Frankfurt, Germany)" xlink:type="simple">SMF</abbrev> 62821. Scale bar: 500 µm.</p></caption><graphic xmlns:xlink="http://www.w3.org/1999/xlink" xlink:href="zookeys-1274-079_article-140236__-g001.jpg" id="oo_1567872.jpg" position="float" orientation="portrait" xlink:type="simple"><uri content-type="original_file" xlink:type="simple">https://binary.pensoft.net/fig/1567872</uri></graphic></fig><fig id="F2" position="float" orientation="portrait"><object-id xmlns:xlink="http://www.w3.org/1999/xlink" content-type="doi" xlink:type="simple">10.3897/zookeys.1274.140236.figure2</object-id><object-id xmlns:xlink="http://www.w3.org/1999/xlink" content-type="arpha" xlink:type="simple">17971AB2-ABE3-50B0-BF23-4C9A83BA9066</object-id><label>Figure 2.</label><caption><p><italic><tp:taxon-name><tp:taxon-name-part taxon-name-part-type="genus" reg="Liljeborgia">Liljeborgia</tp:taxon-name-part> <tp:taxon-name-part taxon-name-part-type="species" reg="scylla">scylla</tp:taxon-name-part></tp:taxon-name></italic> sp. nov., holotype: <abbrev xmlns:xlink="http://www.w3.org/1999/xlink" content-type="institution" xlink:title="Senckenberg Museum (Frankfurt, Germany)" xlink:type="simple">SMF</abbrev> 62821, male, 7 mm, Clarion-Clipperton Zone. Scale bars: 0.5 mm (<abbrev xmlns:xlink="http://www.w3.org/1999/xlink" xlink:title="antenna 1" xlink:type="simple">A1</abbrev>); 0.1 mm (<abbrev xmlns:xlink="http://www.w3.org/1999/xlink" xlink:title="maxilla 1" xlink:type="simple">Mx1</abbrev>, <abbrev xmlns:xlink="http://www.w3.org/1999/xlink" xlink:title="maxilla 2" xlink:type="simple">Mx2</abbrev>, lMd, rMd, <abbrev xmlns:xlink="http://www.w3.org/1999/xlink" xlink:title="telson" xlink:type="simple">T</abbrev>).</p></caption><graphic xmlns:xlink="http://www.w3.org/1999/xlink" xlink:href="zookeys-1274-079_article-140236__-g002.jpg" id="oo_1567873.jpg" position="float" orientation="portrait" xlink:type="simple"><uri content-type="original_file" xlink:type="simple">https://binary.pensoft.net/fig/1567873</uri></graphic></fig><fig id="F3" position="float" orientation="portrait"><object-id xmlns:xlink="http://www.w3.org/1999/xlink" content-type="doi" xlink:type="simple">10.3897/zookeys.1274.140236.figure3</object-id><object-id xmlns:xlink="http://www.w3.org/1999/xlink" content-type="arpha" xlink:type="simple">E8B5F3FD-E59F-58E9-983D-844113CA937F</object-id><label>Figure 3.</label><caption><p><italic><tp:taxon-name><tp:taxon-name-part taxon-name-part-type="genus" reg="Liljeborgia">Liljeborgia</tp:taxon-name-part> <tp:taxon-name-part taxon-name-part-type="species" reg="scylla">scylla</tp:taxon-name-part></tp:taxon-name></italic> sp. nov., holotype: <abbrev xmlns:xlink="http://www.w3.org/1999/xlink" content-type="institution" xlink:title="Senckenberg Museum (Frankfurt, Germany)" xlink:type="simple">SMF</abbrev> 62821, male, 7 mm, Clarion-Clipperton Zone. Scale bars: 0.5 mm (<abbrev xmlns:xlink="http://www.w3.org/1999/xlink" xlink:title="antenna 2" xlink:type="simple">A2</abbrev>); 0.25 mm (rMxp, lMxp); 0.1 mm (<abbrev xmlns:xlink="http://www.w3.org/1999/xlink" xlink:title="upper lip" xlink:type="simple">UL</abbrev>, <abbrev xmlns:xlink="http://www.w3.org/1999/xlink" xlink:title="lower lip" xlink:type="simple">LL</abbrev>).</p></caption><graphic xmlns:xlink="http://www.w3.org/1999/xlink" xlink:href="zookeys-1274-079_article-140236__-g003.jpg" id="oo_1567874.jpg" position="float" orientation="portrait" xlink:type="simple"><uri content-type="original_file" xlink:type="simple">https://binary.pensoft.net/fig/1567874</uri></graphic></fig><p><bold><italic>Mouthparts</italic></bold> (Figs <xref ref-type="fig" rid="F2">2</xref>, <xref ref-type="fig" rid="F3">3</xref>): <bold><italic>Mandible</italic></bold> right anterior margin with six triangular teeth, one of them large; left anterior margin with seven triangular teeth. Incisor process with five raker spines. Article one of palp length ~ 6.04 × width (ratio length article one / article two ~ 0.93); article two with setae along the distal margin, length ~ 5.44 × width; article three with nine setae along the margin and at the distal part of the margin, length 4.5 × width, 0.82 × article two. <bold><italic>Maxilla 1</italic></bold> palp second article with two long setae on lateral margin, five slender spines on apical and medial margins and six slender facial setae; outer plate with ten robust spines, of which six are strongly denticulate; inner plate with a single seta on tip. <bold><italic>Maxilla 2</italic></bold> setose, outer plate with two setae on anterolateral margin. <bold><italic>Maxilliped</italic></bold> inner plate with three anterior spines and five marginal and submarginal plumose setae; outer plate with nine evenly-spaced short, stout spines on medial border, interspersed with seven medioventral slender setae; palp article one with two distal and dorsal setae; article two with dorsomedial setae, with non-distal setae on outer margin; palp article three 0.8 × article two with two transverse rows of dorsomedial setae, one consisting of seven strong, plumose setae; dactylus 0.8 × article three, with anterior and posterior margins distinctly curved, posterior margin covered with fine setules, anterior margin with setae in groups or pairs.</p><p><bold><italic>Pereon</italic></bold> (Figs <xref ref-type="fig" rid="F4">4</xref>, <xref ref-type="fig" rid="F5">5</xref>, <xref ref-type="fig" rid="F6">6</xref>): <bold><italic>Gnathopod 1</italic></bold> coxa broadly quadrate with anteroventral notch that is associated with a seta; merus with three groups of two to five setae; carpus with confluent groups of setae; carpus prolongation reaching just beyond palmar defining spine group; propodus twice as long as wide; palm border very slightly convex; with small, hooked spines and slender, long setae; dactylus without teeth. <bold><italic>Gnathopod 2</italic></bold> coxa broadly rectangular; merus and carpus with groups of setae; merus with two solitary setae; carpus with confluent groups of setae; carpus prolongation almost reaching palmar defining spine group; propodus length 1.79 × width; palm border convex, with small hooked spines and slender, long setae; palmar margin with a prominent notch followed by triangular protrusion that appears to accept the dactylus; dactylus without teeth; <abbrev xmlns:xlink="http://www.w3.org/1999/xlink" xlink:title="gnathopod 2" xlink:type="simple">G2</abbrev> larger than <abbrev xmlns:xlink="http://www.w3.org/1999/xlink" xlink:title="gnathopod 1" xlink:type="simple">G1</abbrev>; ratio length of propodus of Gn2/length of propodus of Gn1: 1.4. <bold><italic>Pereopod 3</italic></bold> coxa with one seta at anteroventral border; merus 1.59 × carpus and 1.41 × propodus; carpus length 5 × width; propodus length 8.78 × width; dactylus slender, slightly curved, medium length, 0.63 × carpus and 0.56 × propodus; propodus with long setae along posterior margin small spine distally. <bold><italic>Pereopod 4</italic></bold> coxa with anteroventral notch with one seta; merus 1.76 × carpus and 1.52 × propodus; carpus length 4.5 × width; propodus length 6.64 × width; dactylus slender, slightly curved, medium length, 0.67 × carpus and 0.58 × propodus; propodus with long setae along posterior margin; anterior border with one small seta. <bold><italic>Pereopod 5</italic></bold> coxa with very small posterior notch, basis very narrow (length 4.97 × width), posterior border completely smooth without teeth or crenulations; carpus 0.55 × merus; carpus and propodus 1.08 × merus; propodus with long setae along posterior margin; anterior border with one small seta. <bold><italic>Pereopod 6</italic></bold> coxa with small posterior notch; basis very narrow (length 5.2 × width), posterior border completely smooth without teeth or crenulations; carpus 0.96 × merus; propodus with seven broken off spines or setae at the anterior border, three groups of setae with one to three setae on the posterior border and six setae at the tip; dactylus with short seta. <bold><italic>Pereopod 7</italic></bold> coxa without posterior tooth; basis very narrow (length 3.8 × width), posterior border completely smooth without teeth or crenulations; ischium with two small setae; carpus 0.97 × merus; propodus of pereopod 7 double the length of propodus of pereopod 6, propodus with five spines on the posterior border and six groups of setae consisting of one to two setae on the anterior border.</p><fig id="F4" position="float" orientation="portrait"><object-id xmlns:xlink="http://www.w3.org/1999/xlink" content-type="doi" xlink:type="simple">10.3897/zookeys.1274.140236.figure4</object-id><object-id xmlns:xlink="http://www.w3.org/1999/xlink" content-type="arpha" xlink:type="simple">8885E838-F7FC-5A69-846B-1343DCA04CF9</object-id><label>Figure 4.</label><caption><p><italic><tp:taxon-name><tp:taxon-name-part taxon-name-part-type="genus" reg="Liljeborgia">Liljeborgia</tp:taxon-name-part> <tp:taxon-name-part taxon-name-part-type="species" reg="scylla">scylla</tp:taxon-name-part></tp:taxon-name></italic> sp. nov., holotype: <abbrev xmlns:xlink="http://www.w3.org/1999/xlink" content-type="institution" xlink:title="Senckenberg Museum (Frankfurt, Germany)" xlink:type="simple">SMF</abbrev> 62821, male, 7 mm, Clarion-Clipperton Zone. Scale bars: 0.25 mm (<abbrev xmlns:xlink="http://www.w3.org/1999/xlink" xlink:title="gnathopod 1" xlink:type="simple">G1</abbrev>); 0.5 mm (<abbrev xmlns:xlink="http://www.w3.org/1999/xlink" xlink:title="gnathopod 2" xlink:type="simple">G2</abbrev>).</p></caption><graphic xmlns:xlink="http://www.w3.org/1999/xlink" xlink:href="zookeys-1274-079_article-140236__-g004.jpg" id="oo_1567875.jpg" position="float" orientation="portrait" xlink:type="simple"><uri content-type="original_file" xlink:type="simple">https://binary.pensoft.net/fig/1567875</uri></graphic></fig><fig id="F5" position="float" orientation="portrait"><object-id xmlns:xlink="http://www.w3.org/1999/xlink" content-type="doi" xlink:type="simple">10.3897/zookeys.1274.140236.figure5</object-id><object-id xmlns:xlink="http://www.w3.org/1999/xlink" content-type="arpha" xlink:type="simple">C6DC013B-01C6-5ACF-93E3-EA6C6E188723</object-id><label>Figure 5.</label><caption><p><italic><tp:taxon-name><tp:taxon-name-part taxon-name-part-type="genus" reg="Liljeborgia">Liljeborgia</tp:taxon-name-part> <tp:taxon-name-part taxon-name-part-type="species" reg="scylla">scylla</tp:taxon-name-part></tp:taxon-name></italic> sp. nov., holotype: <abbrev xmlns:xlink="http://www.w3.org/1999/xlink" content-type="institution" xlink:title="Senckenberg Museum (Frankfurt, Germany)" xlink:type="simple">SMF</abbrev> 62821, male, 7 mm, Clarion-Clipperton Zone. Scale bars: 0.5 mm (<abbrev xmlns:xlink="http://www.w3.org/1999/xlink" xlink:title="pereopod 3" xlink:type="simple">P3</abbrev>, <abbrev xmlns:xlink="http://www.w3.org/1999/xlink" xlink:title="pereopod 4" xlink:type="simple">P4</abbrev>, <abbrev xmlns:xlink="http://www.w3.org/1999/xlink" xlink:title="uropod 1" xlink:type="simple">U1</abbrev>); 0.2 mm (<abbrev xmlns:xlink="http://www.w3.org/1999/xlink" xlink:title="pereopod 5" xlink:type="simple">P5</abbrev>).</p></caption><graphic xmlns:xlink="http://www.w3.org/1999/xlink" xlink:href="zookeys-1274-079_article-140236__-g005.jpg" id="oo_1567876.jpg" position="float" orientation="portrait" xlink:type="simple"><uri content-type="original_file" xlink:type="simple">https://binary.pensoft.net/fig/1567876</uri></graphic></fig><fig id="F6" position="float" orientation="portrait"><object-id xmlns:xlink="http://www.w3.org/1999/xlink" content-type="doi" xlink:type="simple">10.3897/zookeys.1274.140236.figure6</object-id><object-id xmlns:xlink="http://www.w3.org/1999/xlink" content-type="arpha" xlink:type="simple">4929F27E-00FD-52BD-9FB4-599394BD400F</object-id><label>Figure 6.</label><caption><p><italic><tp:taxon-name><tp:taxon-name-part taxon-name-part-type="genus" reg="Liljeborgia">Liljeborgia</tp:taxon-name-part> <tp:taxon-name-part taxon-name-part-type="species" reg="scylla">scylla</tp:taxon-name-part></tp:taxon-name></italic> sp. nov., holotype: <abbrev xmlns:xlink="http://www.w3.org/1999/xlink" content-type="institution" xlink:title="Senckenberg Museum (Frankfurt, Germany)" xlink:type="simple">SMF</abbrev> 62821, male, 7 mm, Clarion-Clipperton Zone. Scale bars: 0.5 mm (<abbrev xmlns:xlink="http://www.w3.org/1999/xlink" xlink:title="pereopod 6" xlink:type="simple">P6</abbrev>, <abbrev xmlns:xlink="http://www.w3.org/1999/xlink" xlink:title="pereopod 7" xlink:type="simple">P7</abbrev>, Pl, <abbrev xmlns:xlink="http://www.w3.org/1999/xlink" xlink:title="uropod 3" xlink:type="simple">U3</abbrev>, <abbrev xmlns:xlink="http://www.w3.org/1999/xlink" xlink:title="uropod 2" xlink:type="simple">U2</abbrev>).</p></caption><graphic xmlns:xlink="http://www.w3.org/1999/xlink" xlink:href="zookeys-1274-079_article-140236__-g006.jpg" id="oo_1567877.jpg" position="float" orientation="portrait" xlink:type="simple"><uri content-type="original_file" xlink:type="simple">https://binary.pensoft.net/fig/1567877</uri></graphic></fig><p><bold><italic>Pleosome</italic></bold> (Fig. <xref ref-type="fig" rid="F1">1</xref>): <bold><italic>Pleonite 1</italic></bold> posterodorsal area with no tooth; epimeron 1 rounded, with posterior border slightly convex. <bold><italic>Pleonite 2</italic></bold> posterodorsal area produced into a tooth; epimeron 2 rounded, with posterior border slightly convex. <bold><italic>Pleonite 3</italic></bold> posterodorsal area produced into a tooth; epimeron 3 rounded, with posterior border almost straight (very weakly convex).</p><p><bold><italic>Urosome</italic></bold> (Figs <xref ref-type="fig" rid="F2">2</xref>, <xref ref-type="fig" rid="F5">5</xref>, <xref ref-type="fig" rid="F6">6</xref>): <bold><italic>Urosomite 1</italic></bold> with a distinct middorsal tooth; peduncle of uropod 1 with two dorsolateral spines and one spine distally; four dorsomedial spines; outer ramus lateral margin with five spines and no medial spines, one small spine at the tip of ramus; inner ramus lateral margin without spines and medial margin with four spines. <bold><italic>Urosomite 2</italic></bold> with a distinct middorsal tooth; peduncle of uropod 2 with two dorsomedial spines; outer ramus lateral margin with three small spines; inner ramus medial margin with five spines. <bold><italic>Urosomite 3</italic></bold> lacking middorsal tooth; outer ramus medial margin without spines, lateral margin with five setae; inner ramus with four spines on lateral margin and two spines on medial margin; lateral and medial margins of both rami microsetose. <bold><italic>Telson</italic></bold> cleft to 30% of its length; outer tooth of each lobe overreaching medial tooth; inter-teeth spine broken off or damaged at both sides but probably barely reaching tip of medial tooth.</p></tp:treatment-sec><tp:treatment-sec sec-type="Etymology"><title>Etymology.</title><p>The name <italic>scylla</italic> is a reference to the <italic><tp:taxon-name><tp:taxon-name-part taxon-name-part-type="genus" reg="Liljeborgia">Liljeborgia</tp:taxon-name-part></tp:taxon-name></italic> species described by Cedric d’Udekem d’Acoz and Wim Vader: <italic><tp:taxon-name><tp:taxon-name-part taxon-name-part-type="genus" reg="Liljeborgia">Liljeborgia</tp:taxon-name-part> <tp:taxon-name-part taxon-name-part-type="species" reg="charybdis">charybdis</tp:taxon-name-part></tp:taxon-name></italic> d’Udekem d’Acoz &amp; Vader, 2009. There is a well-known idiom - to choose between Scylla and Charybdis which means “to choose the lesser of two evils” and we think that the genus <italic><tp:taxon-name><tp:taxon-name-part taxon-name-part-type="genus" reg="Liljeborgia">Liljeborgia</tp:taxon-name-part></tp:taxon-name></italic> would be incomplete with only a “<italic>Charybdis</italic>” and no “<italic>Scylla</italic>”. Scylla, like Charybdis, is a sea monster from Greek mythology that lives by a rock in the strait between Sicily and Italy.</p></tp:treatment-sec><tp:treatment-sec sec-type="Remarks"><title>Remarks.</title><p>The new species belongs to the subgenus <italic><tp:taxon-name><tp:taxon-name-part taxon-name-part-type="genus" reg="Lilljeborgiella">Lilljeborgiella</tp:taxon-name-part></tp:taxon-name></italic> (<xref ref-type="bibr" rid="B14">d’Udekem d’Acoz 2010a</xref>): several spines are present on the dorsomedial margin of the peduncle of uropod 1; some or all of the setae on the anterior margin of article three of the maxilliped palp form groups or pairs, and the palp of article one possesses distal outer setae; the setae on the posterior border of the propodus of pereopods 3 and 4 are rather long and the basis of the pereopods 5–7 is not broad.</p><p><italic><tp:taxon-name><tp:taxon-name-part taxon-name-part-type="genus" reg="Liljeborgia">Liljeborgia</tp:taxon-name-part> <tp:taxon-name-part taxon-name-part-type="species" reg="scylla">scylla</tp:taxon-name-part></tp:taxon-name></italic> sp. nov. is morphologically very similar to the abyssal amphipod species <italic><tp:taxon-name><tp:taxon-name-part taxon-name-part-type="genus" reg="Liljeborgia">L.</tp:taxon-name-part> <tp:taxon-name-part taxon-name-part-type="species" reg="holthuisi">holthuisi</tp:taxon-name-part></tp:taxon-name></italic> but can be clearly distinguished from it (Table <xref ref-type="table" rid="T1">1</xref>). The most significant difference between the two species is the stoutness of the basis of pereopod 7. The basis is significantly narrower in <italic><tp:taxon-name><tp:taxon-name-part taxon-name-part-type="genus" reg="Liljeborgia">L.</tp:taxon-name-part> <tp:taxon-name-part taxon-name-part-type="species" reg="scylla">scylla</tp:taxon-name-part></tp:taxon-name></italic> than in <italic><tp:taxon-name><tp:taxon-name-part taxon-name-part-type="genus" reg="Liljeborgia">L.</tp:taxon-name-part> <tp:taxon-name-part taxon-name-part-type="species" reg="holthuisi">holthuisi</tp:taxon-name-part></tp:taxon-name></italic>: ~ 3.8 × as long as wide in <italic><tp:taxon-name><tp:taxon-name-part taxon-name-part-type="genus" reg="Liljeborgia">L.</tp:taxon-name-part> <tp:taxon-name-part taxon-name-part-type="species" reg="scylla">scylla</tp:taxon-name-part></tp:taxon-name></italic> sp. nov. and 2.58 × as long as wide in <italic><tp:taxon-name><tp:taxon-name-part taxon-name-part-type="genus" reg="Liljeborgia">L.</tp:taxon-name-part> <tp:taxon-name-part taxon-name-part-type="species" reg="holthuisi">holthuisi</tp:taxon-name-part></tp:taxon-name></italic>. The new species has a middorsal tooth on pleonites 1–3, but in <italic><tp:taxon-name><tp:taxon-name-part taxon-name-part-type="genus" reg="Liljeborgia">L.</tp:taxon-name-part> <tp:taxon-name-part taxon-name-part-type="species" reg="holthuisi">holthuisi</tp:taxon-name-part></tp:taxon-name></italic>, these teeth are followed by a rounded edge. The urosomite 1 has a distinct middorsal tooth in <italic><tp:taxon-name><tp:taxon-name-part taxon-name-part-type="genus" reg="Liljeborgia">L.</tp:taxon-name-part> <tp:taxon-name-part taxon-name-part-type="species" reg="scylla">scylla</tp:taxon-name-part></tp:taxon-name></italic> sp. nov. and no carina, while the urosomite 1 has a middorsal carina with two very small teeth on each side in <italic><tp:taxon-name><tp:taxon-name-part taxon-name-part-type="genus" reg="Liljeborgia">L.</tp:taxon-name-part> <tp:taxon-name-part taxon-name-part-type="species" reg="holthuisi">holthuisi</tp:taxon-name-part></tp:taxon-name></italic>. The gnathopod 2 of <italic><tp:taxon-name><tp:taxon-name-part taxon-name-part-type="genus" reg="Liljeborgia">L.</tp:taxon-name-part> <tp:taxon-name-part taxon-name-part-type="species" reg="scylla">scylla</tp:taxon-name-part></tp:taxon-name></italic> sp. nov. has a distinctive deep notch on the palmar margin. <italic><tp:taxon-name><tp:taxon-name-part taxon-name-part-type="genus" reg="Liljeborgia">Liljeborgia</tp:taxon-name-part> <tp:taxon-name-part taxon-name-part-type="species" reg="holthuisi">holthuisi</tp:taxon-name-part></tp:taxon-name></italic> also has a similar but smaller protrusion in the same position as in <italic><tp:taxon-name><tp:taxon-name-part taxon-name-part-type="genus" reg="Liljeborgia">L.</tp:taxon-name-part> <tp:taxon-name-part taxon-name-part-type="species" reg="scylla">scylla</tp:taxon-name-part></tp:taxon-name></italic> sp. nov. The original description of <italic><tp:taxon-name><tp:taxon-name-part taxon-name-part-type="genus" reg="Liljeborgia">L.</tp:taxon-name-part> <tp:taxon-name-part taxon-name-part-type="species" reg="holthuisi">holthuisi</tp:taxon-name-part></tp:taxon-name></italic> is based on a single male specimen of 10.5 mm length. By examining more individuals of these two species, we may reveal whether the palmar notch is a sexually dimorphic character and whether there is ontogenetic variation. <italic><tp:taxon-name><tp:taxon-name-part taxon-name-part-type="genus" reg="Liljeborgia">Liljeborgia</tp:taxon-name-part> <tp:taxon-name-part taxon-name-part-type="species" reg="scylla">scylla</tp:taxon-name-part></tp:taxon-name></italic> sp. nov. and <italic><tp:taxon-name><tp:taxon-name-part taxon-name-part-type="genus" reg="Liljeborgia">L.</tp:taxon-name-part> <tp:taxon-name-part taxon-name-part-type="species" reg="holthuisi">holthuisi</tp:taxon-name-part></tp:taxon-name></italic> also share their occurrence in the abyssal waters of the Pacific Ocean. <italic><tp:taxon-name><tp:taxon-name-part taxon-name-part-type="genus" reg="Liljeborgia">Liljeborgia</tp:taxon-name-part> <tp:taxon-name-part taxon-name-part-type="species" reg="holthuisi">holthuisi</tp:taxon-name-part></tp:taxon-name></italic> was collected at depths of 5825–5841 m in the Peru-Chile Trench (<xref ref-type="bibr" rid="B15">d’Udekem d’Acoz 2010b</xref>). The new species was collected ~ 4500 km away in the Clarion-Clipperton Zone at a depth of 4137 m.</p><table-wrap id="T1" position="float" orientation="portrait"><label>Table 1.</label><caption><p>Comparison of the new species <italic><tp:taxon-name><tp:taxon-name-part taxon-name-part-type="genus" reg="Liljeborgia">L.</tp:taxon-name-part> <tp:taxon-name-part taxon-name-part-type="species" reg="scylla">scylla</tp:taxon-name-part></tp:taxon-name></italic> sp. nov, <italic><tp:taxon-name><tp:taxon-name-part taxon-name-part-type="genus" reg="Liljeborgia">L.</tp:taxon-name-part> <tp:taxon-name-part taxon-name-part-type="species" reg="sibylline">sibylline</tp:taxon-name-part></tp:taxon-name></italic> sp. nov, <italic><tp:taxon-name><tp:taxon-name-part taxon-name-part-type="genus" reg="Liljeborgia">L.</tp:taxon-name-part> <tp:taxon-name-part taxon-name-part-type="species" reg="holthuisi">holthuisi</tp:taxon-name-part></tp:taxon-name></italic> (character states extracted from <xref ref-type="bibr" rid="B15">d’Udekem d’Acoz 2010b</xref>), and <italic><tp:taxon-name><tp:taxon-name-part taxon-name-part-type="genus" reg="Liljeborgia">L.</tp:taxon-name-part> <tp:taxon-name-part taxon-name-part-type="species" reg="cota">cota</tp:taxon-name-part></tp:taxon-name></italic> (character states extracted from J.L. <xref ref-type="bibr" rid="B2">Barnard 1962</xref>).</p></caption><table><tbody><tr><th rowspan="1" colspan="1">
                      <bold>Species/Character</bold>
                    </th><th rowspan="1" colspan="1"><bold><italic><tp:taxon-name><tp:taxon-name-part taxon-name-part-type="genus" reg="Liljeborgia">L.</tp:taxon-name-part> <tp:taxon-name-part taxon-name-part-type="species" reg="scylla">scylla</tp:taxon-name-part></tp:taxon-name></italic> sp. nov</bold>.</th><th rowspan="1" colspan="1"><bold><italic><tp:taxon-name><tp:taxon-name-part taxon-name-part-type="genus" reg="Liljeborgia">L.</tp:taxon-name-part> <tp:taxon-name-part taxon-name-part-type="species" reg="sibylline">sibylline</tp:taxon-name-part></tp:taxon-name></italic> sp. nov</bold>.</th><th rowspan="1" colspan="1">
                      <bold><italic><tp:taxon-name><tp:taxon-name-part taxon-name-part-type="genus" reg="Liljeborgia">L.</tp:taxon-name-part> <tp:taxon-name-part taxon-name-part-type="species" reg="holthuisi">holthuisi</tp:taxon-name-part></tp:taxon-name></italic> d’Udekem d’Acoz, 2010b</bold>
                    </th><th rowspan="1" colspan="1">
                      <bold><italic><tp:taxon-name><tp:taxon-name-part taxon-name-part-type="genus" reg="Liljeborgia">L.</tp:taxon-name-part> <tp:taxon-name-part taxon-name-part-type="species" reg="cota">cota</tp:taxon-name-part></tp:taxon-name></italic> J.L. Barnard, 1962</bold>
                    </th></tr><tr><td rowspan="1" colspan="1">
                      <bold><abbrev xmlns:xlink="http://www.w3.org/1999/xlink" xlink:title="gnathopod 2" xlink:type="simple">G2</abbrev>: teeth on dactylus</bold>
                    </td><td rowspan="1" colspan="1">Not dentate</td><td rowspan="1" colspan="1">Not dentate</td><td rowspan="1" colspan="1">Not dentate</td><td rowspan="1" colspan="1">Dentate</td></tr><tr><td rowspan="1" colspan="1">
                      <bold><abbrev xmlns:xlink="http://www.w3.org/1999/xlink" xlink:title="gnathopod 2" xlink:type="simple">G2</abbrev>: protrusion at the palm border of males</bold>
                    </td><td rowspan="1" colspan="1">Large triangular protrusion</td><td rowspan="1" colspan="1">No protrusion</td><td rowspan="1" colspan="1">Very small protrusion</td><td rowspan="1" colspan="1">Notch and protrusion in young males</td></tr><tr><td rowspan="1" colspan="1">
                      <bold><abbrev xmlns:xlink="http://www.w3.org/1999/xlink" xlink:title="pereopod 3" xlink:type="simple">P3</abbrev>: merus length to carpus length</bold>
                    </td><td rowspan="1" colspan="1">1.59×</td><td rowspan="1" colspan="1">1.44×</td><td rowspan="1" colspan="1">1.56×</td><td rowspan="1" colspan="1">1.8×</td></tr><tr><td rowspan="1" colspan="1">
                      <bold><abbrev xmlns:xlink="http://www.w3.org/1999/xlink" xlink:title="pereopod 3" xlink:type="simple">P3</abbrev>: merus length to propodus length</bold>
                    </td><td rowspan="1" colspan="1">1.41×</td><td rowspan="1" colspan="1">1.06×</td><td rowspan="1" colspan="1">1.32×</td><td rowspan="1" colspan="1">1.2×</td></tr><tr><td rowspan="1" colspan="1">
                      <bold><abbrev xmlns:xlink="http://www.w3.org/1999/xlink" xlink:title="pereopod 7" xlink:type="simple">P7</abbrev>: basis width to length</bold>
                    </td><td rowspan="1" colspan="1">3.8×</td><td rowspan="1" colspan="1">4.4×</td><td rowspan="1" colspan="1">2.58×</td><td rowspan="1" colspan="1">1.94×</td></tr><tr><td rowspan="1" colspan="1">
                      <bold>Pleonites: posterodorsal tooth</bold>
                    </td><td rowspan="1" colspan="1">Pleonites 1–3</td><td rowspan="1" colspan="1">Pleonites 1–3</td><td rowspan="1" colspan="1">Pleonites 1–3 tooth followed by a rounded edge</td><td rowspan="1" colspan="1">Variable on pleonites 1–3, largest on pleonite 2 (male) (Sexually dimorphic?)</td></tr><tr><td rowspan="1" colspan="1">
                      <bold>Epimeron 3</bold>
                    </td><td rowspan="1" colspan="1">Without posteroventral tooth</td><td rowspan="1" colspan="1">Rounded with minute tooth in the corner</td><td rowspan="1" colspan="1">Without posteroventral tooth</td><td rowspan="1" colspan="1">With small posteroventral tooth</td></tr><tr><td rowspan="1" colspan="1">
                      <bold>Urosome</bold>
                    </td><td rowspan="1" colspan="1">Urosomites 1–2 with distinct middorsal teeth</td><td rowspan="1" colspan="1">Urosomites 1–2 with distinct middorsal teeth</td><td rowspan="1" colspan="1">Urosomites 1–2 middorsal carina with two very small teeth on each</td><td rowspan="1" colspan="1">Variable from very strongly developed to nearly obsolete</td></tr><tr><td rowspan="1" colspan="1">
                      <bold>Telson: cleft %</bold>
                    </td><td rowspan="1" colspan="1">30</td><td rowspan="1" colspan="1">18</td><td rowspan="1" colspan="1">17</td><td rowspan="1" colspan="1">34</td></tr></tbody></table></table-wrap><p>The species <italic><tp:taxon-name><tp:taxon-name-part taxon-name-part-type="genus" reg="Liljeborgia">L.</tp:taxon-name-part> <tp:taxon-name-part taxon-name-part-type="species" reg="cota">cota</tp:taxon-name-part></tp:taxon-name></italic> J.L. Barnard, 1962 is also similar in having a shallow cleft of the telson (34%). The gnathopod 2 in <italic><tp:taxon-name><tp:taxon-name-part taxon-name-part-type="genus" reg="Liljeborgia">L.</tp:taxon-name-part> <tp:taxon-name-part taxon-name-part-type="species" reg="cota">cota</tp:taxon-name-part></tp:taxon-name></italic> also has a very similar protrusion and notch that is more prominent in juvenile males, while older males have a smooth palm. Additionally, the gnathopod 2 of <italic><tp:taxon-name><tp:taxon-name-part taxon-name-part-type="genus" reg="Liljeborgia">L.</tp:taxon-name-part> <tp:taxon-name-part taxon-name-part-type="species" reg="cota">cota</tp:taxon-name-part></tp:taxon-name></italic> has a dentate dactylus, compared to the smooth dactylus of <italic><tp:taxon-name><tp:taxon-name-part taxon-name-part-type="genus" reg="Liljeborgia">L.</tp:taxon-name-part> <tp:taxon-name-part taxon-name-part-type="species" reg="scylla">scylla</tp:taxon-name-part></tp:taxon-name></italic> sp. nov. While both species inhabit the Northeast Pacific Ocean, their depth distributions differ, with <italic><tp:taxon-name><tp:taxon-name-part taxon-name-part-type="genus" reg="Liljeborgia">L.</tp:taxon-name-part> <tp:taxon-name-part taxon-name-part-type="species" reg="cota">cota</tp:taxon-name-part></tp:taxon-name></italic> found at shallower depths (366–2000 m) in South California (<xref ref-type="bibr" rid="B2">Barnard 1962</xref>, <xref ref-type="bibr" rid="B3">1967</xref>, <xref ref-type="bibr" rid="B4">1971</xref>). These two species can also be differentiated by the posteroventral corner of pleonites 1–3, which is rounded in the new species, whereas <italic><tp:taxon-name><tp:taxon-name-part taxon-name-part-type="genus" reg="Liljeborgia">L.</tp:taxon-name-part> <tp:taxon-name-part taxon-name-part-type="species" reg="cota">cota</tp:taxon-name-part></tp:taxon-name></italic> bears a tooth. The bases of pereopods 5–7 are also narrower in <italic><tp:taxon-name><tp:taxon-name-part taxon-name-part-type="genus" reg="Liljeborgia">L.</tp:taxon-name-part> <tp:taxon-name-part taxon-name-part-type="species" reg="scylla">scylla</tp:taxon-name-part></tp:taxon-name></italic> sp. nov.</p><p>There are two other species that have similar protrusion-like structures on the gnathopod 2 of males. <italic><tp:taxon-name><tp:taxon-name-part taxon-name-part-type="genus" reg="Liljeborgia">Liljeborgia</tp:taxon-name-part> <tp:taxon-name-part taxon-name-part-type="species" reg="quadridentata">quadridentata</tp:taxon-name-part></tp:taxon-name></italic> Schellenberg, 1931 and <italic><tp:taxon-name><tp:taxon-name-part taxon-name-part-type="genus" reg="Liljeborgia">L.</tp:taxon-name-part> <tp:taxon-name-part taxon-name-part-type="species" reg="quinquedentata">quinquedentata</tp:taxon-name-part></tp:taxon-name></italic> Schellenberg, 1931; both species have multiple tooth-like protrusions on the palm. It has also been observed that <italic><tp:taxon-name><tp:taxon-name-part taxon-name-part-type="genus" reg="Liljeborgia">L.</tp:taxon-name-part> <tp:taxon-name-part taxon-name-part-type="species" reg="quinquedentata">quinquedentata</tp:taxon-name-part></tp:taxon-name></italic> has larger teeth in juveniles than in adults (<xref ref-type="bibr" rid="B13">d’Udekem d’Acoz 2008</xref>).</p></tp:treatment-sec><tp:treatment-sec sec-type="Distribution"><title>Distribution.</title><p>Only known from the Clarion-Clipperton Zone, at 4223 m depth.</p></tp:treatment-sec><tp:treatment-sec sec-type="Molecular data"><title>Molecular data.</title><p>Sequence data for the holotype of <italic><tp:taxon-name><tp:taxon-name-part taxon-name-part-type="genus" reg="Liljeborgia">Liljeborgia</tp:taxon-name-part> <tp:taxon-name-part taxon-name-part-type="species" reg="scylla">scylla</tp:taxon-name-part></tp:taxon-name></italic> sp. nov. is deposited in GenBank under accession number <ext-link xmlns:xlink="http://www.w3.org/1999/xlink" xlink:href="PQ734561" ext-link-type="gen" xlink:type="simple">PQ734561</ext-link>. The species has also received a Barcode Index Number from Barcode of Life Data Systems: <ext-link xmlns:xlink="http://www.w3.org/1999/xlink" xlink:href="http://boldsystems.org/index.php/Public_BarcodeCluster?clusteruri=BOLD:AEB5438" ext-link-type="uri" xlink:type="simple">BOLD:AEB5438</ext-link> (<ext-link xmlns:xlink="http://www.w3.org/1999/xlink" xlink:href="10.5883/BOLD:AEB5438" ext-link-type="doi" xlink:type="simple">https://doi.org/10.5883/BOLD:AEB5438</ext-link>).</p></tp:treatment-sec><ref-list><ref id="B14"><mixed-citation xmlns:xlink="http://www.w3.org/1999/xlink" xlink:type="simple">d’Udekem d’Acoz C (2010a) Contribution to the knowledge of European <tp:taxon-name><tp:taxon-name-part taxon-name-part-type="family">Liljeborgiidae</tp:taxon-name-part></tp:taxon-name> (<tp:taxon-name><tp:taxon-name-part taxon-name-part-type="subphylum">Crustacea</tp:taxon-name-part></tp:taxon-name>, <tp:taxon-name><tp:taxon-name-part taxon-name-part-type="order">Amphipoda</tp:taxon-name-part></tp:taxon-name>), with considerations on the family and its affinities. Bulletin de l’Institut Royal des Sciences Naturelles de Belgique, Biologie 80: 127–259.</mixed-citation></ref><ref id="B15"><mixed-citation xmlns:xlink="http://www.w3.org/1999/xlink" xlink:type="simple">d’Udekem d’Acoz C (2010b) A new abyssal <italic><tp:taxon-name><tp:taxon-name-part taxon-name-part-type="genus">Liljeborgia</tp:taxon-name-part></tp:taxon-name></italic> from the Peru-Chile trench (<tp:taxon-name><tp:taxon-name-part taxon-name-part-type="order">Amphipoda</tp:taxon-name-part></tp:taxon-name>, <tp:taxon-name><tp:taxon-name-part taxon-name-part-type="family">Liljeborgiidae</tp:taxon-name-part></tp:taxon-name>). In: Fransen C, de Grave S, Ng P (Eds) Studies on <tp:taxon-name><tp:taxon-name-part taxon-name-part-type="class">Malacostraca</tp:taxon-name-part></tp:taxon-name>: Lipke Bijdeley Holthuis Memorial Vol. - Crustaceana Monographs 14. Brill, Leiden, 693–706. <ext-link xlink:href="10.1163/9789047427759_051" ext-link-type="doi" xlink:type="simple">https://doi.org/10.1163/9789047427759_051</ext-link></mixed-citation></ref><ref id="B2"><mixed-citation xmlns:xlink="http://www.w3.org/1999/xlink" xlink:type="simple">Barnard JL (1962) Benthic marine <tp:taxon-name><tp:taxon-name-part taxon-name-part-type="order">Amphipoda</tp:taxon-name-part></tp:taxon-name> of southern California: families <tp:taxon-name><tp:taxon-name-part taxon-name-part-type="family">Amphilochidae</tp:taxon-name-part></tp:taxon-name>, <tp:taxon-name><tp:taxon-name-part taxon-name-part-type="family">Leucothoidae</tp:taxon-name-part></tp:taxon-name>, <tp:taxon-name><tp:taxon-name-part taxon-name-part-type="family">Stenothoidae</tp:taxon-name-part></tp:taxon-name>, <tp:taxon-name><tp:taxon-name-part taxon-name-part-type="family">Argissidae</tp:taxon-name-part></tp:taxon-name>, <tp:taxon-name><tp:taxon-name-part taxon-name-part-type="family">Hyalidae</tp:taxon-name-part></tp:taxon-name>. Pacific Naturalist, 3: 116–163 [23 figs].</mixed-citation></ref><ref id="B3"><mixed-citation xmlns:xlink="http://www.w3.org/1999/xlink" xlink:type="simple">Barnard JL (1967) Bathyal and abyssal gammaridean <tp:taxon-name><tp:taxon-name-part taxon-name-part-type="order">Amphipoda</tp:taxon-name-part></tp:taxon-name> of Cedros Trench, Baja California. Bulletin of the United States National Museum 260: 1–205. <ext-link xlink:href="10.5479/si.03629236.260.1" ext-link-type="doi" xlink:type="simple">https://doi.org/10.5479/si.03629236.260.1</ext-link></mixed-citation></ref><ref id="B4"><mixed-citation xmlns:xlink="http://www.w3.org/1999/xlink" xlink:type="simple">Barnard JL (1971) Gammaridean <tp:taxon-name><tp:taxon-name-part taxon-name-part-type="order">Amphipoda</tp:taxon-name-part></tp:taxon-name> from a Deep-Sea Transect off Oregon. Smithsonian Contribution to Zoology 61: [i–vi] 1–86. <ext-link xlink:href="10.5479/si.00810282.61" ext-link-type="doi" xlink:type="simple">https://doi.org/10.5479/si.00810282.61</ext-link></mixed-citation></ref><ref id="B13"><mixed-citation xmlns:xlink="http://www.w3.org/1999/xlink" xlink:type="simple">d’Udekem d’Acoz C (2008) Shelf and abyssal <italic><tp:taxon-name><tp:taxon-name-part taxon-name-part-type="genus">Liljeborgia</tp:taxon-name-part></tp:taxon-name></italic> Bate, 1861 of the Southern Ocean (<tp:taxon-name><tp:taxon-name-part taxon-name-part-type="subphylum">Crustacea</tp:taxon-name-part></tp:taxon-name>, <tp:taxon-name><tp:taxon-name-part taxon-name-part-type="order">Amphipoda</tp:taxon-name-part></tp:taxon-name>, <tp:taxon-name><tp:taxon-name-part taxon-name-part-type="family">Liljeborgiidae</tp:taxon-name-part></tp:taxon-name>). Bulletin de l’Institut Royal des Sciences Naturelles de Belgique, Biologie / Bulletin van het Koninklijk Belgisch Instituut voor Natuurwetenschappen, Biologie 78: 45–286.</mixed-citation></ref></ref-list></tp:taxon-treatment>
