# Supplementary material for: Two new species of Liljeborgia Spence Bate, 1863 (Crustacea, Amphipoda, Liljeborgiidae) from the Clarion-Clipperton Zone, Pacific Ocean
Source: Zookeys. 2026 Mar 24;1274:79–102. doi: 10.3897/zookeys.1274.140236 (PMC13040244; doi:10.3897/zookeys.1274.140236)
Supplement: XML Treatment for Liljeborgia sibylline [file zookeys.1274.140236-treatment2.xml]

<!DOCTYPE tp:taxon-treatment
  PUBLIC "-//TaxonX//DTD Taxonomic Treatment Publishing DTD v0 20100105//EN" "tax-treatment-NSO.dtd">
<tp:taxon-treatment xmlns:tp="http://www.plazi.org/taxpub"><tp:treatment-meta><kwd-group><label>Taxon classification</label><kwd>
                <named-content content-type="kingdom">Animalia</named-content>
              </kwd><kwd>
                <named-content content-type="order">Amphipoda</named-content>
              </kwd><kwd>
                <named-content content-type="family">Liljeborgiidae</named-content>
              </kwd></kwd-group><mixed-citation publication-type="journal"><person-group><name><surname>Timm</surname><given-names>Roxana</given-names></name><name><surname>Stewart</surname><given-names>Eva C. D.</given-names></name><name><surname>Lörz</surname><given-names>Anne-Nina</given-names></name><name><surname>Horton</surname><given-names>Tammy</given-names></name></person-group><article-title>Two new species of <italic><tp:taxon-name><tp:taxon-name-part taxon-name-part-type="genus" reg="Liljeborgia">Liljeborgia</tp:taxon-name-part></tp:taxon-name></italic> Spence Bate, 1863 (<tp:taxon-name><tp:taxon-name-part taxon-name-part-type="subphylum" reg="Crustacea">Crustacea</tp:taxon-name-part></tp:taxon-name>, <tp:taxon-name><tp:taxon-name-part taxon-name-part-type="order" reg="Amphipoda">Amphipoda</tp:taxon-name-part></tp:taxon-name>, <tp:taxon-name><tp:taxon-name-part taxon-name-part-type="family" reg="Liljeborgiidae">Liljeborgiidae</tp:taxon-name-part></tp:taxon-name>) from the Clarion-Clipperton Zone, Pacific Ocean</article-title><source>Zookeys</source><day>24</day><month>03</month><year>2026</year><volume>1274</volume><fpage>79</fpage><lpage>102</lpage><pub-id pub-id-type="doi">10.3897/zookeys.1274.140236</pub-id></mixed-citation></tp:treatment-meta><tp:nomenclature><tp:taxon-name><object-id xmlns:xlink="http://www.w3.org/1999/xlink" content-type="arpha" xlink:type="simple">3C4A4DC8-CCF4-5762-B51B-9770B44DAD91</object-id>
                    		<tp:taxon-name-part taxon-name-part-type="genus" reg="Liljeborgia">Liljeborgia</tp:taxon-name-part> <tp:taxon-name-part taxon-name-part-type="species" reg="sibylline">sibylline</tp:taxon-name-part>
                    	
                    		<object-id xmlns:xlink="http://www.w3.org/1999/xlink" content-type="zoobank" xlink:type="simple">https://zoobank.org/3B2638D8-3EB0-446A-A785-14215B3D7856</object-id>
                    	</tp:taxon-name><tp:taxon-status xmlns:xlink="http://www.w3.org/1999/xlink" xlink:type="simple">sp. nov.</tp:taxon-status><xref ref-type="fig" rid="F7">Figs 7</xref><xref ref-type="fig" rid="F8">, 8</xref><xref ref-type="fig" rid="F9">, 9</xref><xref ref-type="fig" rid="F10">, 10</xref><xref ref-type="fig" rid="F11">, 11</xref></tp:nomenclature><tp:treatment-sec sec-type="Type material"><title>Type material.</title><p><bold><italic>Holotype</italic></bold>: Pacific • Immature female, 6 mm, carcass and 2 slides, Clarion-Clipperton Zone, <named-content xmlns:xlink="http://www.w3.org/1999/xlink" content-type="dwc:verbatimCoordinates" xlink:type="simple">11.819°N, 116.975°W</named-content>; depth 4107 m; 29/04/2016; BGR contract area, “RV Kilo Moana”, MANGAN 2016, Station Ma 16-25, epibenthic sledge; <abbrev xmlns:xlink="http://www.w3.org/1999/xlink" content-type="institution" xlink:title="Senckenberg Museum (Frankfurt, Germany)" xlink:type="simple">SMF</abbrev> 62822; <abbrev xmlns:xlink="http://www.w3.org/1999/xlink" xlink:title="cytochrome oxidase subunit I" xlink:type="simple">COI</abbrev> (<ext-link xmlns:xlink="http://www.w3.org/1999/xlink" xlink:href="PQ734720" ext-link-type="gen" xlink:type="simple">PQ734720</ext-link>). <bold><italic>Paratypes</italic></bold>: Pacific • Immature female (non-setose oostegites), 10.89 mm; Clarion-Clipperton Zone; <named-content xmlns:xlink="http://www.w3.org/1999/xlink" content-type="dwc:verbatimCoordinates" xlink:type="simple">10.329°N, 117.197°W</named-content>; depth 4283 m; 09/11/2020; NORI-D contract area, “RV Maersk Launcher”, Cruise 5A, Station STM_005, box core BC_349; <named-content xmlns:xlink="http://www.w3.org/1999/xlink" content-type="dwc:institutional_code" xlink:title="Natural History Museum, London" xlink:href="https://scientific-collections.gbif.org/institution/1d808a7c-1f9e-4379-9616-edb749ecf10e" xlink:type="simple">NHMUK</named-content> 2025.39 (Specimen 5658_TH_AMP1); <abbrev xmlns:xlink="http://www.w3.org/1999/xlink" xlink:title="cytochrome oxidase subunit I" xlink:type="simple">COI</abbrev> (<ext-link xmlns:xlink="http://www.w3.org/1999/xlink" xlink:href="PV077099" ext-link-type="gen" xlink:type="simple">PV077099</ext-link>), <abbrev xmlns:xlink="http://www.w3.org/1999/xlink" xlink:title="16S rRNA" xlink:type="simple">16S</abbrev> (<ext-link xmlns:xlink="http://www.w3.org/1999/xlink" xlink:href="PV077006" ext-link-type="gen" xlink:type="simple">PV077006</ext-link>), <abbrev xmlns:xlink="http://www.w3.org/1999/xlink" xlink:title="histone 3" xlink:type="simple">H3</abbrev> (<ext-link xmlns:xlink="http://www.w3.org/1999/xlink" xlink:href="PV078010" ext-link-type="gen" xlink:type="simple">PV078010</ext-link>), <abbrev xmlns:xlink="http://www.w3.org/1999/xlink" xlink:title="28S rRNA" xlink:type="simple">28S</abbrev> (<ext-link xmlns:xlink="http://www.w3.org/1999/xlink" xlink:href="PV077014" ext-link-type="gen" xlink:type="simple">PV077014</ext-link>). • Female (setose oostegites), 11.44 mm; Clarion-Clipperton Zone; <named-content xmlns:xlink="http://www.w3.org/1999/xlink" content-type="dwc:verbatimCoordinates" xlink:type="simple">10.316°N, 117.514°W</named-content>; depth 4396 m; 18/11/2020; NORI-D contract area, “RV Maersk Launcher”, Cruise 5A, Station SWM_024, box core BC_349; <named-content xmlns:xlink="http://www.w3.org/1999/xlink" content-type="dwc:institutional_code" xlink:title="Natural History Museum, London" xlink:href="https://scientific-collections.gbif.org/institution/1d808a7c-1f9e-4379-9616-edb749ecf10e" xlink:type="simple">NHMUK</named-content> 2025.40 (Specimen 5827_TH_AMP1).</p></tp:treatment-sec><tp:treatment-sec sec-type="Other material"><title>Other material.</title><p>Pacific • Immature female, 6.63 mm; Clarion-Clipperton Zone; <named-content xmlns:xlink="http://www.w3.org/1999/xlink" content-type="dwc:verbatimCoordinates" xlink:type="simple">10.325°N, 117.181°W</named-content>; depth 4287 m; 30/11/2022; NORI-D contract area, “MV Island Pride”, Cruise 7B, Station TF_003, box core BC_476; <abbrev xmlns:xlink="http://www.w3.org/1999/xlink" xlink:title="Wilhelmshaven and the Discovery Collections at the National Oceanography Centre, Southampton" xlink:type="simple">DISCOLL</abbrev>-TMC-AMP-10187-a (Specimen 10187_TH_AMP1); <abbrev xmlns:xlink="http://www.w3.org/1999/xlink" xlink:title="cytochrome oxidase subunit I" xlink:type="simple">COI</abbrev> (<ext-link xmlns:xlink="http://www.w3.org/1999/xlink" xlink:href="PV077100" ext-link-type="gen" xlink:type="simple">PV077100</ext-link>), <abbrev xmlns:xlink="http://www.w3.org/1999/xlink" xlink:title="16S rRNA" xlink:type="simple">16S</abbrev> (<ext-link xmlns:xlink="http://www.w3.org/1999/xlink" xlink:href="PV077007" ext-link-type="gen" xlink:type="simple">PV077007</ext-link>), <abbrev xmlns:xlink="http://www.w3.org/1999/xlink" xlink:title="histone 3" xlink:type="simple">H3</abbrev> (<ext-link xmlns:xlink="http://www.w3.org/1999/xlink" xlink:href="PV078011" ext-link-type="gen" xlink:type="simple">PV078011</ext-link>), <abbrev xmlns:xlink="http://www.w3.org/1999/xlink" xlink:title="28S rRNA" xlink:type="simple">28S</abbrev> (<ext-link xmlns:xlink="http://www.w3.org/1999/xlink" xlink:href="PV077015" ext-link-type="gen" xlink:type="simple">PV077015</ext-link>). • Immature male, 6.53 mm; Clarion-Clipperton Zone; <named-content xmlns:xlink="http://www.w3.org/1999/xlink" content-type="dwc:verbatimCoordinates" xlink:type="simple">10.845°N, 116.152°W</named-content>; depth 4131 m; 04/11/2020; NORI-D contract area, “RV Maersk Launcher”, Cruise 5A, Station SPR_041, box core BC_337; <abbrev xmlns:xlink="http://www.w3.org/1999/xlink" xlink:title="Wilhelmshaven and the Discovery Collections at the National Oceanography Centre, Southampton" xlink:type="simple">DISCOLL</abbrev>-TMC-AMP-5267-a (Specimen 5267_TH_AMP1); <abbrev xmlns:xlink="http://www.w3.org/1999/xlink" xlink:title="cytochrome oxidase subunit I" xlink:type="simple">COI</abbrev> (<ext-link xmlns:xlink="http://www.w3.org/1999/xlink" xlink:href="PV077098" ext-link-type="gen" xlink:type="simple">PV077098</ext-link>), <abbrev xmlns:xlink="http://www.w3.org/1999/xlink" xlink:title="16S rRNA" xlink:type="simple">16S</abbrev> (<ext-link xmlns:xlink="http://www.w3.org/1999/xlink" xlink:href="PV077005" ext-link-type="gen" xlink:type="simple">PV077005</ext-link>), <abbrev xmlns:xlink="http://www.w3.org/1999/xlink" xlink:title="histone 3" xlink:type="simple">H3</abbrev> (<ext-link xmlns:xlink="http://www.w3.org/1999/xlink" xlink:href="PV078009" ext-link-type="gen" xlink:type="simple">PV078009</ext-link>), <abbrev xmlns:xlink="http://www.w3.org/1999/xlink" xlink:title="28S rRNA" xlink:type="simple">28S</abbrev> (<ext-link xmlns:xlink="http://www.w3.org/1999/xlink" xlink:href="PV077013" ext-link-type="gen" xlink:type="simple">PV077013</ext-link>).</p></tp:treatment-sec><tp:treatment-sec sec-type="Diagnosis"><title>Diagnosis.</title><p>Maxilliped palp article one with dorsal distal setae; article three anterior margin with setae in groups or pairs. Palmar margin of gnathopod 2 of young males lacking notch. Pereopod 3–4 propodus posterior border with long setae. Pereopods 5–7 bases very narrow, lacking crenulations on the posterior margin. Pleosomites 1–3 posterodorsal area produced into a tooth; epimera 1–3 with minute tooth in posterodistal corner. Uropod 1 peduncle dorsomedial margin with several spines. Telson very shallowly cleft, 18%, inter-teeth spine short with setae, barely reaching tip of medial tooth. Eyes absent.</p></tp:treatment-sec><tp:treatment-sec sec-type="Description"><title>Description.</title><p>Based on holotype, immature female, 6 mm. <abbrev xmlns:xlink="http://www.w3.org/1999/xlink" content-type="institution" xlink:title="Senckenberg Museum (Frankfurt, Germany)" xlink:type="simple">SMF</abbrev> 62822.</p><p><bold><italic>Head</italic></bold> (Figs <xref ref-type="fig" rid="F7">7</xref>, <xref ref-type="fig" rid="F8">8</xref>): <bold><italic>Rostrum</italic></bold> well-developed, reaching ~ 1/3 of <abbrev xmlns:xlink="http://www.w3.org/1999/xlink" xlink:title="antenna 1" xlink:type="simple">A1</abbrev> peduncle article 1. <bold><italic>Eye</italic></bold> absent, colourless in alcohol. <bold><italic>Antenna 1</italic></bold> primary flagellum with 12 (damaged in the holotype) to 22 articles (paratype <named-content xmlns:xlink="http://www.w3.org/1999/xlink" content-type="dwc:institutional_code" xlink:title="Natural History Museum, London" xlink:href="https://scientific-collections.gbif.org/institution/1d808a7c-1f9e-4379-9616-edb749ecf10e" xlink:type="simple">NHMUK</named-content> 2025.39); accessory flagellum with at least seven (damaged in the holotype) to 14 (paratype <named-content xmlns:xlink="http://www.w3.org/1999/xlink" content-type="dwc:institutional_code" xlink:title="Natural History Museum, London" xlink:href="https://scientific-collections.gbif.org/institution/1d808a7c-1f9e-4379-9616-edb749ecf10e" xlink:type="simple">NHMUK</named-content> 2025.39) articles. <bold><italic>Antenna 2</italic></bold> article four of peduncle with dorsomedial and ventrolateral spines and setae; article five with groups of setae on the dorsal margin and a few setae on the ventral margin, without spines; flagellum with ten articles.</p><fig id="F7" position="float" orientation="portrait"><object-id xmlns:xlink="http://www.w3.org/1999/xlink" content-type="doi" xlink:type="simple">10.3897/zookeys.1274.140236.figure7</object-id><object-id xmlns:xlink="http://www.w3.org/1999/xlink" content-type="arpha" xlink:type="simple">1636F7AF-6301-5592-8BCE-D9F81D3C958A</object-id><label>Figure 7.</label><caption><p>Habitus of <italic><tp:taxon-name><tp:taxon-name-part taxon-name-part-type="genus" reg="Liljeborgia">Liljeborgia</tp:taxon-name-part> <tp:taxon-name-part taxon-name-part-type="species" reg="sibylline">sibylline</tp:taxon-name-part></tp:taxon-name></italic> sp. nov. <bold>a</bold> paratype female, 11.44 mm, <named-content xmlns:xlink="http://www.w3.org/1999/xlink" content-type="dwc:institutional_code" xlink:title="Natural History Museum, London" xlink:href="https://scientific-collections.gbif.org/institution/1d808a7c-1f9e-4379-9616-edb749ecf10e" xlink:type="simple">NHMUK</named-content> 2025.40, Photographed on board after collection <bold>b</bold> holotype, immature female, 6 mm. <abbrev xmlns:xlink="http://www.w3.org/1999/xlink" content-type="institution" xlink:title="Senckenberg Museum (Frankfurt, Germany)" xlink:type="simple">SMF</abbrev> 62821, Maximum intensity projection of <abbrev xmlns:xlink="http://www.w3.org/1999/xlink" xlink:title="confocal laser scanning microscope" xlink:type="simple">CLSM</abbrev> image stacks. Scale bars: 1 mm (<bold>a</bold>); 500 µm (<bold>b</bold>).</p></caption><graphic xmlns:xlink="http://www.w3.org/1999/xlink" xlink:href="zookeys-1274-079_article-140236__-g007.jpg" id="oo_1567878.jpg" position="float" orientation="portrait" xlink:type="simple"><uri content-type="original_file" xlink:type="simple">https://binary.pensoft.net/fig/1567878</uri></graphic></fig><fig id="F8" position="float" orientation="portrait"><object-id xmlns:xlink="http://www.w3.org/1999/xlink" content-type="doi" xlink:type="simple">10.3897/zookeys.1274.140236.figure8</object-id><object-id xmlns:xlink="http://www.w3.org/1999/xlink" content-type="arpha" xlink:type="simple">E61BDC96-DA17-51FC-92CF-243C854CFF22</object-id><label>Figure 8.</label><caption><p><italic><tp:taxon-name><tp:taxon-name-part taxon-name-part-type="genus" reg="Liljeborgia">Liljeborgia</tp:taxon-name-part> <tp:taxon-name-part taxon-name-part-type="species" reg="sibylline">sibylline</tp:taxon-name-part></tp:taxon-name></italic> sp. nov., holotype: <abbrev xmlns:xlink="http://www.w3.org/1999/xlink" content-type="institution" xlink:title="Senckenberg Museum (Frankfurt, Germany)" xlink:type="simple">SMF</abbrev> 62822, immature female, 6 mm, Clarion-Clipperton Zone. Scale bars: 0.5 mm (<abbrev xmlns:xlink="http://www.w3.org/1999/xlink" xlink:title="antenna 2" xlink:type="simple">A2</abbrev>, <abbrev xmlns:xlink="http://www.w3.org/1999/xlink" xlink:title="antenna 1" xlink:type="simple">A1</abbrev>, <abbrev xmlns:xlink="http://www.w3.org/1999/xlink" xlink:title="pereopod 3" xlink:type="simple">P3</abbrev>, <abbrev xmlns:xlink="http://www.w3.org/1999/xlink" xlink:title="pereopod 4" xlink:type="simple">P4</abbrev>, <abbrev xmlns:xlink="http://www.w3.org/1999/xlink" xlink:title="pereopod 5" xlink:type="simple">P5</abbrev>).</p></caption><graphic xmlns:xlink="http://www.w3.org/1999/xlink" xlink:href="zookeys-1274-079_article-140236__-g008.jpg" id="oo_1567879.jpg" position="float" orientation="portrait" xlink:type="simple"><uri content-type="original_file" xlink:type="simple">https://binary.pensoft.net/fig/1567879</uri></graphic></fig><p><bold><italic>Mouthparts</italic></bold> (Fig. <xref ref-type="fig" rid="F9">9</xref>): <bold><italic>Lower lip</italic></bold> covered in fine setules. <bold><italic>Epistome &amp; upper lip</italic></bold> broadly rounded, prominent, extending beyond upper lip. <bold><italic>Mandible</italic></bold>: left mandible incisor process nine-cuspidate, lacinia mobilis large, three-cuspidate; setal row of five spines; right mandible damaged, unknown; article one of palp length 4.5 × width (length article one: article two = 0.9); article two with three setae distomedially, length 6.5 × width; article three with three setae on the distomedial margin, one distolateral and three apically, length 4.08 × width, 0.68 × article two. <bold><italic>Maxilla 1</italic></bold> palp article two with two long setae on lateral margin, five slender spines on apical and medial margin, and three long facial setae; outer plate with nine spines, of which two are denticulate; inner plate lost. <bold><italic>Maxilla 2</italic></bold> setose, outer plate with two setae on lateral margin. <bold><italic>Maxilliped</italic></bold> inner plate with three apical spines and five marginal and submarginal setae (shown as setal bases); outer plate with seven normally-spaced short and stout spines on medial margin, interspersed with seven medioventral slender setae; palp article one without setae; palp article three 0.73 × article two; dactylus 0.87 × article three, with anterior and posterior margins distinctly curved, posterior margin covered with fine setules, anterior margin with setae in groups or pairs.</p><fig id="F9" position="float" orientation="portrait"><object-id xmlns:xlink="http://www.w3.org/1999/xlink" content-type="doi" xlink:type="simple">10.3897/zookeys.1274.140236.figure9</object-id><object-id xmlns:xlink="http://www.w3.org/1999/xlink" content-type="arpha" xlink:type="simple">D85D5AF6-9A46-565E-91EE-E8260FF4E102</object-id><label>Figure 9.</label><caption><p><italic><tp:taxon-name><tp:taxon-name-part taxon-name-part-type="genus" reg="Liljeborgia">Liljeborgia</tp:taxon-name-part> <tp:taxon-name-part taxon-name-part-type="species" reg="sibylline">sibylline</tp:taxon-name-part></tp:taxon-name></italic> sp. nov., holotype: <abbrev xmlns:xlink="http://www.w3.org/1999/xlink" content-type="institution" xlink:title="Senckenberg Museum (Frankfurt, Germany)" xlink:type="simple">SMF</abbrev> 62822, immature female, 6 mm, Clarion-Clipperton Zone. Scale bars: 0.1 mm (Lower lip, <abbrev xmlns:xlink="http://www.w3.org/1999/xlink" xlink:title="maxilliped" xlink:type="simple">Mxp</abbrev>, Left <abbrev xmlns:xlink="http://www.w3.org/1999/xlink" xlink:title="mandible" xlink:type="simple">Md</abbrev>, Upper lip, <abbrev xmlns:xlink="http://www.w3.org/1999/xlink" xlink:title="maxilla 2" xlink:type="simple">Mx2</abbrev>, <abbrev xmlns:xlink="http://www.w3.org/1999/xlink" xlink:title="maxilla 1" xlink:type="simple">Mx1</abbrev>); paratype NHM 2025.40, Scale bars: 0.5 mm (head, rostrum and epistome).</p></caption><graphic xmlns:xlink="http://www.w3.org/1999/xlink" xlink:href="zookeys-1274-079_article-140236__-g009.jpg" id="oo_1567880.jpg" position="float" orientation="portrait" xlink:type="simple"><uri content-type="original_file" xlink:type="simple">https://binary.pensoft.net/fig/1567880</uri></graphic></fig><p><bold><italic>Pereon</italic></bold> (Figs <xref ref-type="fig" rid="F10">10</xref>, <xref ref-type="fig" rid="F11">11</xref>): <bold><italic>Gnathopod 1</italic></bold> coxa broadly quadrate; merus with five setae; carpus prolongation just reaching palmar defining spine group; propodus twice as long as wide; palm convex, with three palmar defining spines and small hooked spines and slender, long setae along margin; dactylus without teeth, with one seta proximally. <bold><italic>Gnathopod 2</italic></bold> coxa broadly rectangular; carpus prolongation not quite reaching palmar defining spine group; propodus length 1.8 × width; palm convex, with three palmar-defining spines, one longer than the other two, and small hooked spines and slender, long setae along margin; with a row of setae along the anterodistal margin; dactylus without teeth, with three setae along the length. Gnathopod 2 larger than gnathopod 1; gnathopod 2 propodus: gnathopod 1 propodus length = 1.4. <bold><italic>Pereopod 3</italic></bold> coxa with small posteroventral notch with one seta, one seta at anteroventral margin; basis posterior margin with seven setae; merus 1.44 × carpus, 1.06 × propodus; carpus length 6.5 × width; propodus length 8.8 × width; dactylus slender, slightly curved, medium length, 0.7 × carpus, 0.54 × propodus; propodus with long setae along posterior margin small spine distally. <bold><italic>Pereopod 4</italic></bold> coxa with anteroventral notch with one seta; basis with three setae along posterior margin; merus subequal to carpus and 0.94 × propodus; carpus length 5.4 × width; propodus length 8.9 × width; dactylus slender, slightly curved, medium length, 0.81 × carpus and 0.59 × propodus; propodus with long setae along posterior margin; anterior border with one small seta. <bold><italic>Pereopod 5</italic></bold> basis very narrow (length 7.0 × width), posterodorsal margin with five short setae; merus with one seta on the posterior margin and three setae distally. Distal articles missing. <bold><italic>Pereopod 6</italic></bold> basis very narrow (length 5.5 × width), with three short setae posteriorly and three short setae anteriorly; carpus 0.68 × merus; propodus with three very long setae posteriorly, dactylus slender, slightly curved, 0.47 × propodus. <bold><italic>Pereopod 7</italic></bold> basis very narrow (~ 4.4 × width), nine setae along posterior margin, one spine anterodistally; merus and carpus with long anterior and posterior setae, carpus 1.17 × merus; propodus 1.84 × pereopod 6 propodus, with short setae on posterior and anterior margins; dactylus long, straight, with five setae along posterior margin, 0.6 × propodus.</p><fig id="F10" position="float" orientation="portrait"><object-id xmlns:xlink="http://www.w3.org/1999/xlink" content-type="doi" xlink:type="simple">10.3897/zookeys.1274.140236.figure10</object-id><object-id xmlns:xlink="http://www.w3.org/1999/xlink" content-type="arpha" xlink:type="simple">CA36DE70-51BA-5697-82FB-8161069C8637</object-id><label>Figure 10.</label><caption><p><italic><tp:taxon-name><tp:taxon-name-part taxon-name-part-type="genus" reg="Liljeborgia">Liljeborgia</tp:taxon-name-part> <tp:taxon-name-part taxon-name-part-type="species" reg="sibylline">sibylline</tp:taxon-name-part></tp:taxon-name></italic> sp. nov., holotype: <abbrev xmlns:xlink="http://www.w3.org/1999/xlink" content-type="institution" xlink:title="Senckenberg Museum (Frankfurt, Germany)" xlink:type="simple">SMF</abbrev> 62822, immature female, 6 mm, Clarion-Clipperton Zone. Scale bars: 0.5 mm (<abbrev xmlns:xlink="http://www.w3.org/1999/xlink" xlink:title="gnathopod 1" xlink:type="simple">G1</abbrev>, <abbrev xmlns:xlink="http://www.w3.org/1999/xlink" xlink:title="gnathopod 2" xlink:type="simple">G2</abbrev>).</p></caption><graphic xmlns:xlink="http://www.w3.org/1999/xlink" xlink:href="zookeys-1274-079_article-140236__-g010.jpg" id="oo_1567881.jpg" position="float" orientation="portrait" xlink:type="simple"><uri content-type="original_file" xlink:type="simple">https://binary.pensoft.net/fig/1567881</uri></graphic></fig><fig id="F11" position="float" orientation="portrait"><object-id xmlns:xlink="http://www.w3.org/1999/xlink" content-type="doi" xlink:type="simple">10.3897/zookeys.1274.140236.figure11</object-id><object-id xmlns:xlink="http://www.w3.org/1999/xlink" content-type="arpha" xlink:type="simple">0D1F7EF7-69AF-516A-B738-091199492E91</object-id><label>Figure 11.</label><caption><p><italic><tp:taxon-name><tp:taxon-name-part taxon-name-part-type="genus" reg="Liljeborgia">Liljeborgia</tp:taxon-name-part> <tp:taxon-name-part taxon-name-part-type="species" reg="sibylline">sibylline</tp:taxon-name-part></tp:taxon-name></italic> sp. nov., holotype: <abbrev xmlns:xlink="http://www.w3.org/1999/xlink" content-type="institution" xlink:title="Senckenberg Museum (Frankfurt, Germany)" xlink:type="simple">SMF</abbrev> 62822, immature female, 6 mm, Clarion-Clipperton Zone. Scale bars: 0.5 mm (<abbrev xmlns:xlink="http://www.w3.org/1999/xlink" xlink:title="pereopod 6" xlink:type="simple">P6</abbrev>, <abbrev xmlns:xlink="http://www.w3.org/1999/xlink" xlink:title="pereopod 7" xlink:type="simple">P7</abbrev>); 0.1 mm (<abbrev xmlns:xlink="http://www.w3.org/1999/xlink" xlink:title="telson" xlink:type="simple">T</abbrev>); 0.2 mm (<abbrev xmlns:xlink="http://www.w3.org/1999/xlink" xlink:title="uropod 1" xlink:type="simple">U1</abbrev>, <abbrev xmlns:xlink="http://www.w3.org/1999/xlink" xlink:title="uropod 3" xlink:type="simple">U3</abbrev>); 0.3 mm (<abbrev xmlns:xlink="http://www.w3.org/1999/xlink" xlink:title="uropod 2" xlink:type="simple">U2</abbrev>).</p></caption><graphic xmlns:xlink="http://www.w3.org/1999/xlink" xlink:href="zookeys-1274-079_article-140236__-g011.jpg" id="oo_1567882.jpg" position="float" orientation="portrait" xlink:type="simple"><uri content-type="original_file" xlink:type="simple">https://binary.pensoft.net/fig/1567882</uri></graphic></fig><p><bold><italic>Pleosome</italic></bold> (Figs <xref ref-type="fig" rid="F7">7</xref>, <xref ref-type="fig" rid="F11">11</xref>): <bold><italic>Pleonites 1</italic>–<italic>3</italic></bold> carinate with small tooth mid-dorsally on posterior margin. <bold><italic>Pleonite 1</italic></bold> posterodorsal margin with small tooth; epimeron 1 with minute tooth (paratype <named-content xmlns:xlink="http://www.w3.org/1999/xlink" content-type="dwc:institutional_code" xlink:title="Natural History Museum, London" xlink:href="https://scientific-collections.gbif.org/institution/1d808a7c-1f9e-4379-9616-edb749ecf10e" xlink:type="simple">NHMUK</named-content> 2025.40), posterior border slightly convex. <bold><italic>Pleonite 2</italic></bold> posterodorsal area produced into a tooth; epimeron 2 with a minute posterodistal tooth, with posterior border slightly convex. <bold><italic>Pleonite 3</italic></bold> posterodorsal area produced into a large tooth; epimeron 3 rounded with minute tooth in the posterodistal corner, with posterior border almost straight (very weakly convex).</p><p><bold><italic>Urosome</italic></bold> (Figs <xref ref-type="fig" rid="F7">7</xref>, <xref ref-type="fig" rid="F11">11</xref>): <bold><italic>Urosomite 1</italic></bold> with distinct middorsal tooth. Uropod 1 peduncle with two dorsolateral spines and one spine distally; two dorsomedial spines, outer ramus with three well-developed lateral spines and no medial spines, one small spine at the tip of ramus; inner ramus without lateral spines and with three well-developed spines medially, one small spine at the tip of ramus; lateral and medial margins of both rami microsetose. <bold><italic>Urosomite 2</italic></bold> with distinct mediodorsal tooth. <bold><italic>Uropod 2</italic></bold> peduncle with two dorsolateral spines and two dorsomedial spines; outer ramus with two short, large spines, one small spine at the tip of ramus; inner ramus with three short spines on medial margin, one small spine at the tip of ramus; lateral and medial margins of both rami microsetose. <bold><italic>Urosomite 3</italic></bold> without mediodorsal tooth. <bold><italic>Uropod 3</italic></bold> peduncle damaged, with one medial and one lateral spine dorsally; outer ramus without spines; inner ramus with two stout spines on inner margin; lateral and medial margins of both rami microsetose. <bold><italic>Telson</italic></bold> cleft to 18% of its length; outer tooth of each lobe overreaching medial tooth; inter-teeth spine short with setae, barely reaching tip of medial tooth, two setae present on one lobe, and one on the other.</p></tp:treatment-sec><tp:treatment-sec sec-type="Sexual dimorphism"><title>Sexual dimorphism.</title><p>Setose oostegites present on pereonites 2–5.</p></tp:treatment-sec><tp:treatment-sec sec-type="Etymology"><title>Etymology.</title><p>The species name <italic>sibylline</italic>, used as a noun in apposition, means puzzling, strange, peculiar, or curious. It is in honour of the usage of this word by Cedric d’Udekem d’Acoz in his 2008 <italic><tp:taxon-name><tp:taxon-name-part taxon-name-part-type="genus" reg="Liljeborgia">Liljeborgia</tp:taxon-name-part></tp:taxon-name></italic> paper; a word that we were unfamiliar with, just as we were with this new species.</p></tp:treatment-sec><tp:treatment-sec sec-type="Remarks"><title>Remarks.</title><p><italic><tp:taxon-name><tp:taxon-name-part taxon-name-part-type="genus" reg="Liljeborgia">Liljeborgia</tp:taxon-name-part> <tp:taxon-name-part taxon-name-part-type="species" reg="sibylline">sibylline</tp:taxon-name-part></tp:taxon-name></italic> sp. nov. belongs to the subgenus <italic><tp:taxon-name><tp:taxon-name-part taxon-name-part-type="genus" reg="Lilljeborgiella">Lilljeborgiella</tp:taxon-name-part></tp:taxon-name></italic> (<xref ref-type="bibr" rid="B14">d’Udekem d’Acoz 2010a</xref>). The peduncle of uropod 1 has several spines along the dorsomedial margin. Groups of setae are present on the anterior margin of maxilliped palp article three. The posterior border of the propodi of pereopods 3 and 4 have long setae, and the bases of the pereopods 5–7 are narrow. Although the holotype specimen does not appear to possess the <italic><tp:taxon-name><tp:taxon-name-part taxon-name-part-type="genus" reg="Lilljeborgiella">Lilljeborgiella</tp:taxon-name-part></tp:taxon-name></italic> characteristic distal outer setae on the first article of the maxilliped palp, there are four long setae present on article 1 of the mature female paratype <named-content xmlns:xlink="http://www.w3.org/1999/xlink" content-type="dwc:institutional_code" xlink:title="Natural History Museum, London" xlink:href="https://scientific-collections.gbif.org/institution/1d808a7c-1f9e-4379-9616-edb749ecf10e" xlink:type="simple">NHMUK</named-content> 2025.40. It is possible that the smaller holotype specimen is damaged or these setae were not visible in the slide preparation.</p><p>The new species is morphologically most similar to <italic><tp:taxon-name><tp:taxon-name-part taxon-name-part-type="genus" reg="Liljeborgia">Liljeborgia</tp:taxon-name-part> <tp:taxon-name-part taxon-name-part-type="species" reg="holthuisi">holthuisi</tp:taxon-name-part></tp:taxon-name></italic>, as is <italic><tp:taxon-name><tp:taxon-name-part taxon-name-part-type="genus" reg="Liljeborgia">L.</tp:taxon-name-part> <tp:taxon-name-part taxon-name-part-type="species" reg="scylla">scylla</tp:taxon-name-part></tp:taxon-name></italic> sp. nov. (Table <xref ref-type="table" rid="T1">1</xref>). The main difference between these species is the extremely narrow basis of pereopod 7 in <italic><tp:taxon-name><tp:taxon-name-part taxon-name-part-type="genus" reg="Liljeborgia">L.</tp:taxon-name-part> <tp:taxon-name-part taxon-name-part-type="species" reg="sibylline">sibylline</tp:taxon-name-part></tp:taxon-name></italic> sp. nov. (length 4.4 × width in <italic><tp:taxon-name><tp:taxon-name-part taxon-name-part-type="genus" reg="Liljeborgia">L.</tp:taxon-name-part> <tp:taxon-name-part taxon-name-part-type="species" reg="sibylline">sibylline</tp:taxon-name-part></tp:taxon-name></italic> sp. nov. and 2.58 × in <italic><tp:taxon-name><tp:taxon-name-part taxon-name-part-type="genus" reg="Liljeborgia">L.</tp:taxon-name-part> <tp:taxon-name-part taxon-name-part-type="species" reg="holthuisi">holthuisi</tp:taxon-name-part></tp:taxon-name></italic>). The pleonites 1–3 have a distinct mid-dorsal tooth in the new species, while the tooth in <italic><tp:taxon-name><tp:taxon-name-part taxon-name-part-type="genus" reg="Liljeborgia">L.</tp:taxon-name-part> <tp:taxon-name-part taxon-name-part-type="species" reg="holthuisi">holthuisi</tp:taxon-name-part></tp:taxon-name></italic> is much smaller and followed by a rounded edge. <italic><tp:taxon-name><tp:taxon-name-part taxon-name-part-type="genus" reg="Liljeborgia">Liljeborgia</tp:taxon-name-part> <tp:taxon-name-part taxon-name-part-type="species" reg="sibylline">sibylline</tp:taxon-name-part></tp:taxon-name></italic> sp. nov. has a single larger distinct middorsal teeth on urosomites 1 and 2, while <italic><tp:taxon-name><tp:taxon-name-part taxon-name-part-type="genus" reg="Liljeborgia">L.</tp:taxon-name-part> <tp:taxon-name-part taxon-name-part-type="species" reg="holthuisi">holthuisi</tp:taxon-name-part></tp:taxon-name></italic> has a middorsal carina with two very small teeth. The small protrusion on the gnathopod 2 of <italic><tp:taxon-name><tp:taxon-name-part taxon-name-part-type="genus" reg="Liljeborgia">L.</tp:taxon-name-part> <tp:taxon-name-part taxon-name-part-type="species" reg="holthuisi">holthuisi</tp:taxon-name-part></tp:taxon-name></italic> is absent in <italic><tp:taxon-name><tp:taxon-name-part taxon-name-part-type="genus" reg="Liljeborgia">L.</tp:taxon-name-part> <tp:taxon-name-part taxon-name-part-type="species" reg="sibylline">sibylline</tp:taxon-name-part></tp:taxon-name></italic> sp. nov.</p><p>Both species were collected from the deep sea, <italic><tp:taxon-name><tp:taxon-name-part taxon-name-part-type="genus" reg="Liljeborgia">L.</tp:taxon-name-part> <tp:taxon-name-part taxon-name-part-type="species" reg="sibylline">sibylline</tp:taxon-name-part></tp:taxon-name></italic> sp. nov. was found at depths of 4107–4287 m, while <italic><tp:taxon-name><tp:taxon-name-part taxon-name-part-type="genus" reg="Liljeborgia">L.</tp:taxon-name-part> <tp:taxon-name-part taxon-name-part-type="species" reg="holthuisi">holthuisi</tp:taxon-name-part></tp:taxon-name></italic> was collected at even greater depths of 5825–5841 m (d’Udekem d’Acoz, 2010b). Even though both species were collected at abyssal depths in the Pacific Ocean, their collection sites are separated by more than 4500 km.</p><p>Another species that shares characteristics with <italic><tp:taxon-name><tp:taxon-name-part taxon-name-part-type="genus" reg="Liljeborgia">L.</tp:taxon-name-part> <tp:taxon-name-part taxon-name-part-type="species" reg="sibylline">sibylline</tp:taxon-name-part></tp:taxon-name></italic> sp. nov. is <italic><tp:taxon-name><tp:taxon-name-part taxon-name-part-type="genus" reg="Liljeborgia">L.</tp:taxon-name-part> <tp:taxon-name-part taxon-name-part-type="species" reg="cota">cota</tp:taxon-name-part></tp:taxon-name></italic>. Its telson is cleft at 34% of its length, compared to the even smaller cleft telson of <italic><tp:taxon-name><tp:taxon-name-part taxon-name-part-type="genus" reg="Liljeborgia">L.</tp:taxon-name-part> <tp:taxon-name-part taxon-name-part-type="species" reg="sibylline">sibylline</tp:taxon-name-part></tp:taxon-name></italic> sp. nov. that is cleft only 18% of its length. Both species originate from the Pacific Ocean, but differ in their depth distribution, with <italic><tp:taxon-name><tp:taxon-name-part taxon-name-part-type="genus" reg="Liljeborgia">L.</tp:taxon-name-part> <tp:taxon-name-part taxon-name-part-type="species" reg="sibylline">sibylline</tp:taxon-name-part></tp:taxon-name></italic> sp. nov. found at 4107 m depth, while <italic><tp:taxon-name><tp:taxon-name-part taxon-name-part-type="genus" reg="Liljeborgia">L.</tp:taxon-name-part> <tp:taxon-name-part taxon-name-part-type="species" reg="cota">cota</tp:taxon-name-part></tp:taxon-name></italic> was collected at 366–2000 m (J.L. Barnard, 1962, 1967, 1971). The main difference between these two species is the posteroventral corner of pleonites 1–3, which is rounded in the new species, whereas <italic><tp:taxon-name><tp:taxon-name-part taxon-name-part-type="genus" reg="Liljeborgia">L.</tp:taxon-name-part> <tp:taxon-name-part taxon-name-part-type="species" reg="cota">cota</tp:taxon-name-part></tp:taxon-name></italic> bears a tooth. The bases of pereopods 5–7 are also more narrow in <italic><tp:taxon-name><tp:taxon-name-part taxon-name-part-type="genus" reg="Liljeborgia">L.</tp:taxon-name-part> <tp:taxon-name-part taxon-name-part-type="species" reg="sibylline">sibylline</tp:taxon-name-part></tp:taxon-name></italic> sp. nov.</p></tp:treatment-sec><tp:treatment-sec sec-type="Distribution"><title>Distribution.</title><p>Known only from the Clarion-Clipperton Zone, 4107–4396 m depth.</p></tp:treatment-sec><tp:treatment-sec sec-type="Molecular data"><title>Molecular data.</title><p>Sequence data for the holotype of <italic><tp:taxon-name><tp:taxon-name-part taxon-name-part-type="genus" reg="Liljeborgia">Liljeborgia</tp:taxon-name-part> <tp:taxon-name-part taxon-name-part-type="species" reg="sibylline">sibylline</tp:taxon-name-part></tp:taxon-name></italic> sp. nov. is deposited in GenBank under accession number <ext-link xmlns:xlink="http://www.w3.org/1999/xlink" xlink:href="PQ734720" ext-link-type="gen" xlink:type="simple">PQ734720</ext-link>. The species has also received a Barcode Index Number from Barcode of Life Data Systems: <ext-link xmlns:xlink="http://www.w3.org/1999/xlink" xlink:href="http://boldsystems.org/index.php/Public_BarcodeCluster?clusteruri=BOLD:AEA9975" ext-link-type="uri" xlink:type="simple">BOLD: AEA9975</ext-link> (<ext-link xmlns:xlink="http://www.w3.org/1999/xlink" xlink:href="10.5883/BOLD:AEA9975" ext-link-type="doi" xlink:type="simple">https://doi.org/10.5883/BOLD:AEA9975</ext-link>).</p></tp:treatment-sec><tp:treatment-sec><!--Section generated to contain objects referenced in tp:taxon-treatment.--><table-wrap id="T1" position="float" orientation="portrait"><label>Table 1.</label><caption><p>Comparison of the new species <italic><tp:taxon-name><tp:taxon-name-part taxon-name-part-type="genus" reg="Liljeborgia">L.</tp:taxon-name-part> <tp:taxon-name-part taxon-name-part-type="species" reg="scylla">scylla</tp:taxon-name-part></tp:taxon-name></italic> sp. nov, <italic><tp:taxon-name><tp:taxon-name-part taxon-name-part-type="genus" reg="Liljeborgia">L.</tp:taxon-name-part> <tp:taxon-name-part taxon-name-part-type="species" reg="sibylline">sibylline</tp:taxon-name-part></tp:taxon-name></italic> sp. nov, <italic><tp:taxon-name><tp:taxon-name-part taxon-name-part-type="genus" reg="Liljeborgia">L.</tp:taxon-name-part> <tp:taxon-name-part taxon-name-part-type="species" reg="holthuisi">holthuisi</tp:taxon-name-part></tp:taxon-name></italic> (character states extracted from <xref ref-type="bibr" rid="B15">d’Udekem d’Acoz 2010b</xref>), and <italic><tp:taxon-name><tp:taxon-name-part taxon-name-part-type="genus" reg="Liljeborgia">L.</tp:taxon-name-part> <tp:taxon-name-part taxon-name-part-type="species" reg="cota">cota</tp:taxon-name-part></tp:taxon-name></italic> (character states extracted from J.L. <xref ref-type="bibr" rid="B2">Barnard 1962</xref>).</p></caption><table><tbody><tr><th rowspan="1" colspan="1">
                      <bold>Species/Character</bold>
                    </th><th rowspan="1" colspan="1"><bold><italic><tp:taxon-name><tp:taxon-name-part taxon-name-part-type="genus" reg="Liljeborgia">L.</tp:taxon-name-part> <tp:taxon-name-part taxon-name-part-type="species" reg="scylla">scylla</tp:taxon-name-part></tp:taxon-name></italic> sp. nov</bold>.</th><th rowspan="1" colspan="1"><bold><italic><tp:taxon-name><tp:taxon-name-part taxon-name-part-type="genus" reg="Liljeborgia">L.</tp:taxon-name-part> <tp:taxon-name-part taxon-name-part-type="species" reg="sibylline">sibylline</tp:taxon-name-part></tp:taxon-name></italic> sp. nov</bold>.</th><th rowspan="1" colspan="1">
                      <bold><italic><tp:taxon-name><tp:taxon-name-part taxon-name-part-type="genus" reg="Liljeborgia">L.</tp:taxon-name-part> <tp:taxon-name-part taxon-name-part-type="species" reg="holthuisi">holthuisi</tp:taxon-name-part></tp:taxon-name></italic> d’Udekem d’Acoz, 2010b</bold>
                    </th><th rowspan="1" colspan="1">
                      <bold><italic><tp:taxon-name><tp:taxon-name-part taxon-name-part-type="genus" reg="Liljeborgia">L.</tp:taxon-name-part> <tp:taxon-name-part taxon-name-part-type="species" reg="cota">cota</tp:taxon-name-part></tp:taxon-name></italic> J.L. Barnard, 1962</bold>
                    </th></tr><tr><td rowspan="1" colspan="1">
                      <bold><abbrev xmlns:xlink="http://www.w3.org/1999/xlink" xlink:title="gnathopod 2" xlink:type="simple">G2</abbrev>: teeth on dactylus</bold>
                    </td><td rowspan="1" colspan="1">Not dentate</td><td rowspan="1" colspan="1">Not dentate</td><td rowspan="1" colspan="1">Not dentate</td><td rowspan="1" colspan="1">Dentate</td></tr><tr><td rowspan="1" colspan="1">
                      <bold><abbrev xmlns:xlink="http://www.w3.org/1999/xlink" xlink:title="gnathopod 2" xlink:type="simple">G2</abbrev>: protrusion at the palm border of males</bold>
                    </td><td rowspan="1" colspan="1">Large triangular protrusion</td><td rowspan="1" colspan="1">No protrusion</td><td rowspan="1" colspan="1">Very small protrusion</td><td rowspan="1" colspan="1">Notch and protrusion in young males</td></tr><tr><td rowspan="1" colspan="1">
                      <bold><abbrev xmlns:xlink="http://www.w3.org/1999/xlink" xlink:title="pereopod 3" xlink:type="simple">P3</abbrev>: merus length to carpus length</bold>
                    </td><td rowspan="1" colspan="1">1.59×</td><td rowspan="1" colspan="1">1.44×</td><td rowspan="1" colspan="1">1.56×</td><td rowspan="1" colspan="1">1.8×</td></tr><tr><td rowspan="1" colspan="1">
                      <bold><abbrev xmlns:xlink="http://www.w3.org/1999/xlink" xlink:title="pereopod 3" xlink:type="simple">P3</abbrev>: merus length to propodus length</bold>
                    </td><td rowspan="1" colspan="1">1.41×</td><td rowspan="1" colspan="1">1.06×</td><td rowspan="1" colspan="1">1.32×</td><td rowspan="1" colspan="1">1.2×</td></tr><tr><td rowspan="1" colspan="1">
                      <bold><abbrev xmlns:xlink="http://www.w3.org/1999/xlink" xlink:title="pereopod 7" xlink:type="simple">P7</abbrev>: basis width to length</bold>
                    </td><td rowspan="1" colspan="1">3.8×</td><td rowspan="1" colspan="1">4.4×</td><td rowspan="1" colspan="1">2.58×</td><td rowspan="1" colspan="1">1.94×</td></tr><tr><td rowspan="1" colspan="1">
                      <bold>Pleonites: posterodorsal tooth</bold>
                    </td><td rowspan="1" colspan="1">Pleonites 1–3</td><td rowspan="1" colspan="1">Pleonites 1–3</td><td rowspan="1" colspan="1">Pleonites 1–3 tooth followed by a rounded edge</td><td rowspan="1" colspan="1">Variable on pleonites 1–3, largest on pleonite 2 (male) (Sexually dimorphic?)</td></tr><tr><td rowspan="1" colspan="1">
                      <bold>Epimeron 3</bold>
                    </td><td rowspan="1" colspan="1">Without posteroventral tooth</td><td rowspan="1" colspan="1">Rounded with minute tooth in the corner</td><td rowspan="1" colspan="1">Without posteroventral tooth</td><td rowspan="1" colspan="1">With small posteroventral tooth</td></tr><tr><td rowspan="1" colspan="1">
                      <bold>Urosome</bold>
                    </td><td rowspan="1" colspan="1">Urosomites 1–2 with distinct middorsal teeth</td><td rowspan="1" colspan="1">Urosomites 1–2 with distinct middorsal teeth</td><td rowspan="1" colspan="1">Urosomites 1–2 middorsal carina with two very small teeth on each</td><td rowspan="1" colspan="1">Variable from very strongly developed to nearly obsolete</td></tr><tr><td rowspan="1" colspan="1">
                      <bold>Telson: cleft %</bold>
                    </td><td rowspan="1" colspan="1">30</td><td rowspan="1" colspan="1">18</td><td rowspan="1" colspan="1">17</td><td rowspan="1" colspan="1">34</td></tr></tbody></table></table-wrap></tp:treatment-sec><ref-list><ref id="B14"><mixed-citation xmlns:xlink="http://www.w3.org/1999/xlink" xlink:type="simple">d’Udekem d’Acoz C (2010a) Contribution to the knowledge of European <tp:taxon-name><tp:taxon-name-part taxon-name-part-type="family">Liljeborgiidae</tp:taxon-name-part></tp:taxon-name> (<tp:taxon-name><tp:taxon-name-part taxon-name-part-type="subphylum">Crustacea</tp:taxon-name-part></tp:taxon-name>, <tp:taxon-name><tp:taxon-name-part taxon-name-part-type="order">Amphipoda</tp:taxon-name-part></tp:taxon-name>), with considerations on the family and its affinities. Bulletin de l’Institut Royal des Sciences Naturelles de Belgique, Biologie 80: 127–259.</mixed-citation></ref><ref id="B15"><mixed-citation xmlns:xlink="http://www.w3.org/1999/xlink" xlink:type="simple">d’Udekem d’Acoz C (2010b) A new abyssal <italic><tp:taxon-name><tp:taxon-name-part taxon-name-part-type="genus">Liljeborgia</tp:taxon-name-part></tp:taxon-name></italic> from the Peru-Chile trench (<tp:taxon-name><tp:taxon-name-part taxon-name-part-type="order">Amphipoda</tp:taxon-name-part></tp:taxon-name>, <tp:taxon-name><tp:taxon-name-part taxon-name-part-type="family">Liljeborgiidae</tp:taxon-name-part></tp:taxon-name>). In: Fransen C, de Grave S, Ng P (Eds) Studies on <tp:taxon-name><tp:taxon-name-part taxon-name-part-type="class">Malacostraca</tp:taxon-name-part></tp:taxon-name>: Lipke Bijdeley Holthuis Memorial Vol. - Crustaceana Monographs 14. Brill, Leiden, 693–706. <ext-link xlink:href="10.1163/9789047427759_051" ext-link-type="doi" xlink:type="simple">https://doi.org/10.1163/9789047427759_051</ext-link></mixed-citation></ref><ref id="B2"><mixed-citation xmlns:xlink="http://www.w3.org/1999/xlink" xlink:type="simple">Barnard JL (1962) Benthic marine <tp:taxon-name><tp:taxon-name-part taxon-name-part-type="order">Amphipoda</tp:taxon-name-part></tp:taxon-name> of southern California: families <tp:taxon-name><tp:taxon-name-part taxon-name-part-type="family">Amphilochidae</tp:taxon-name-part></tp:taxon-name>, <tp:taxon-name><tp:taxon-name-part taxon-name-part-type="family">Leucothoidae</tp:taxon-name-part></tp:taxon-name>, <tp:taxon-name><tp:taxon-name-part taxon-name-part-type="family">Stenothoidae</tp:taxon-name-part></tp:taxon-name>, <tp:taxon-name><tp:taxon-name-part taxon-name-part-type="family">Argissidae</tp:taxon-name-part></tp:taxon-name>, <tp:taxon-name><tp:taxon-name-part taxon-name-part-type="family">Hyalidae</tp:taxon-name-part></tp:taxon-name>. Pacific Naturalist, 3: 116–163 [23 figs].</mixed-citation></ref></ref-list></tp:taxon-treatment>
